# Supplementary material for: Clinical impact of vivax malaria: A collection review
Source: PLoS Med. 2022 Jan 18;19(1):e1003890. doi: 10.1371/journal.pmed.1003890 (PMC8765657; doi:10.1371/journal.pmed.1003890)
Supplement: S4 Table — (XLSX) [file pmed.1003890.s005.xlsx]

## Sheet: List of articles included
order	author	PMC/doi_link	pub_year	country	region	sub_region	location	unique_ID	type_of_study	pregnancy	denominator	SV_Pv_Deaths	meta_analysis	Reason/Comments	N_SV_Pv_patients	Severe_WHO	Severe_other	sample_size	n_hospitalized	settings	n_death	cerebral_WHO	cerebral_other	renal_WHO	renal_other	respiratory_WHO	respiratory_other	SVA WHO	Severe Thrombo	Hypoglyc	Liver dysf	Other
1	Nemie, L.	https://emjema.org/index.php/EMJ/article/view/949/pdf_182	2018	Ethiopia	Africa	East Africa	Bahir Dar	18Nem-NA	Case Report			0	No	Case report/series	1
2	Mukhtar, M. M.	PMC6751804	2019	Sudan	Africa	North Africa	Khartoum	19Muk-04	Case Report			0	No	Case report/series	1
3	Ketema, T.	PMC3724694	2013	Ethiopia	Africa	East Africa	Kersa & Halaba Kulito districts	13Ket-94	Cross-sectional	other	139	0	Yes	SVA<5 (n=8)	13	10	3	139	139	hospitalised	0	0	0	0	0	0	3
4	Demissie, Y.	PMC4994234	2016	Ethiopia	Africa	East Africa	Mendi town	16Dem-34	Cross-sectional health-facility based	other	533		Yes	SVA<5 (n=13)	55	55	0	533	0	outpatients		0	0	0	0	0	6
5	Ramos, J. M.	NA	2016	Ethiopia	Africa	East Africa	West-Arsi zone	16Ram-NA	Prospective			0	No	No denominator	4
6	Mahgoub, H.	PMC3464670	2012	Sudan	Africa	North Africa	Eastern Sudan	12Mah-70	Prospective			0	No	No denominator	18
7	Abdallah, T. M.	PMC3655045	2013	Sudan	Africa	North Africa	Kassala	13Abd-45	Prospective hospital-based	other	2124	0	Yes		26	4	22	2124	2124	hospitalised	0	4	0	0	0	0	0
8	Geleta, G.	PMC4800101	2016	Ethiopia	Africa	East Africa	Pawe district	16Gel-01	Prospective observational hospital-based	other	29		Yes		9	4	5	29	29	hospitalised		0	1	0	0	0	3
9	Barreiro, P.	PMC5498764	2017	Ethiopia	Africa	East Africa	West Arsi	17Bar-64	Retrospective analysis of lab & record	other	481		Yes	SVA<8	99	0	99	481	481	hospitalised		0	0	0	0	0	0
10	R. Randrianarisoa	PMID34045125	2021	Madagascar	Africa	East Africa	Antananarivo	21Ran-25	Retrospective descrptive (2015-2019)				No	No denominator	2
11	Srivastava A	PMID32643646	2020	India	Asia	South Asia	New Delhi	20Sri-46	Case Report			0	No	Case report/series	1
12	Sonam Sharma	PMID32775294	2020	India	Asia	South Asia	Haryana	20Son-94	Case Report			0	No	Case report/series	1
13	Tripathi, N.	PMID31593054	2019	India	Asia	South Asia	New Delhi	19Tri-54	Case Report			0	No	Case report/series	1
14	Taneja, S.	PMID30293518	2019	India	Asia	South Asia	Kanpur	19Tan-18	Case Report			0	No	Case report/series	1
15	Nair, R. K.	PMID31464255	2019	India	Asia	South Asia	Mathura, Uttar Pradesh	19Nai-55	Case Report			0	No	Case report/series	1
16	Jain, V.	PMC6625043	2019	India	Asia	South Asia	New Delhi	19Jai-43	Case Report			0	No	Case report/series	1
17	Das, B. K.	PMID31571465	2019	India	Asia	South Asia	Kolkata	19Das-65	Case Report			0	No	Case report/series	1
18	Agrawal, P.	PMID31031394	2019	India	Asia	South Asia	Chandigarh	19Agr-94	Case Report			0	No	Case report/series	1
19	Sengupta, R. S.	PMID30233026	2018	India	Asia	South Asia	Kolkata	18Sen-26	Case Report			0	No	Case report/series	1
20	Bhatt, M.	PMID30477073	2018	India	Asia	South Asia	New Delhi	18Bha-73	Case Report			0	No	Case report/series	1
21	Arora, Shruti	10.1016/j.trstmh.2007.04.015	2018	India	Asia	South Asia	New Delhi	18Aro-15	Case Report			0	No	Case report/series	1
22	Sharma, R.	PMC5449862	2017	India	Asia	South Asia	New Delhi	17Sha-62	Case Report			0	No	Case report/series	1
23	Malik, S.	PMC5621861	2017	India	Asia	South Asia	Meerut, Uttar Pradesh	17Mal-61	Case Report				No	Case report/series	1
24	Kumar, P.	PMC5416797	2017	India	Asia	South Asia	New Delhi	17Kum-97	Case Report			0	No	Case report/series	1
25	Kochar, S. K.	PMID28748845	2017	India	Asia	South Asia	Rajasthan	17Koc-45	Case Report			0	No	Case report/series	1
26	Agrawal, S.	PMC5527044	2017	India	Asia	South Asia	Chandigarh	17Agr-44	Case Report			0	No	Case report/series	1
27	Rathia, S. K.	PMID26966243	2016	India	Asia	South Asia	New Delhi	16Rat-43	Case Report				No	Case report/series	1
28	Nayak, V. C.	Corpus ID: 87741588	2016	India	Asia	South Asia	Manipal	16Nay-88	Case Report			1	No	Case report/series	1
29	Mallela, A. R.	PMC4740639	2016	India	Asia	South Asia	Manipal	16Mal-39	Case Report			0	No	Case report/series	1
30	Gupta, P.	NA	2016	India	Asia	South Asia	New Delhi	16Gup-NA	Case Report			0	No	Case report/series	1
31	Gupta, H.	PMID26748392	2016	India	Asia	South Asia	Manipal	16Gup-92	Case Report			0	No	Case report/series	1
32	Deshwal, R.	NA	2016	India	Asia	South Asia	New Delhi	16Des-NA	Case Report				No	Case report/series	1
33	Bhatia, R.	10.3126/jnps.v36i2.15687	2016	India	Asia	South Asia	Rajasthan	16Bha-87	Case Report			0	No	Case report/series	1
34	Sidhu, J.	PMID26266032	2015	India	Asia	South Asia	New Delhi	15Sid-32	Case Report			0	No	Case report/series	1
35	Purkait, R.	PMID26208563	2015	India	Asia	South Asia	Kolkata	15Pur-63	Case Report				No	Case report/series	1
36	Lakhotia, M.	PMC4525539	2015	India	Asia	South Asia	Rajasthan	15Lak-39	Case Report			0	No	Case report/series	1
37	Lakhotia, M.	PMC4557151	2015	India	Asia	South Asia	Rajasthan	15Lak-51	Case Report			0	No	Case report/series	1
38	Jhorawat, R.	PMC4557153	2015	India	Asia	South Asia	Rajasthan	15Jho-53	Case Report			0	No	Case report/series	1
39	Jaju, P. B.	10.5005/jp-journals-10006-1373	2015	India	Asia	South Asia	Karnataka	15Jaj-73	Case Report			0	No	Case report/series	1
40	Gupta, H.	PMID26322886	2015	India	Asia	South Asia	Karnataka	15Gup-86	Case Report			0	No	Case report/series	1
41	Chandran, J.	PMID25876099	2015	India	Asia	South Asia	Tamil Nadu	15Cha-99	Case report			0	No	Case report/series	1
42	Pothapregada, S.	PMID24947224	2014	India	Asia	South Asia	Puducherry	14Pot-24	Case Report			0	No	Case report/series	1
43	Kumar, R.	PMC4244722	2014	India	Asia	South Asia	Rajasthan	14Kum-22	Case Report			0	No	Case report/series	1
44	Kumar, M.	PMID24974967	2014	India	Asia	South Asia	Uttarakhand	14Kum-67	Case Report			0	No	Case report/series	1
45	Keskar, V. S.	PMC3927189	2014	India	Asia	South Asia	Mumbai	14Kes-89	Case Report			0	No	Case report/series	1
46	Karanth, S. S.	PMC4069755	2014	India	Asia	South Asia	Manipal	14Kar-55	Case Report			0	No	Case report/series	1
47	Kakaraparthi, S.	PMC4261441	2014	India	Asia	South Asia	Manipal	14Kak-41	Case Report			0	No	Case report/series	1
48	Jatav, O.	PMID24608459	2014	India	Asia	South Asia	Madhya Pradesh	14Jat-59	Case Report			0	No	Case report/series	1
49	Dev, N.	PMID25467272	2014	India	Asia	South Asia	Not mentioned	14Dev-72	Case Report			0	No	Case report/series	1
50	Aggarwal, V.	PMID24090806	2014	India	Asia	South Asia	New Delhi	14Agg-06	Case Report			0	No	Case report/series	1
51	Tanwar, G. S.	PMID24499858	2013	India	Asia	South Asia	Bikaner	13Tan-58	Case Report			0	No	Case report/series	1
52	Patel, M. P.	PMC3621247	2013	India	Asia	South Asia	Gujarat	13Pat-47	Case Report			0	No	Case report/series	1
53	Patel, M. P.	PMID22806325	2013	India	Asia	South Asia	Gujarat	13Pat-25	Case Report			1	No	Case report/series	1
54	Padhi, S.	PMID24127015	2013	India	Asia	South Asia	Puducherry	13Pad-15	Case Report			0	No	Case report/series	1
55	Moulick, A.	PMC3681069	2013	India	Asia	South Asia	Kolkata	13Mou-69	Case Report			0	No	Case report/series	1
56	Mehndiratta, S.	PMID23703445	2013	India	Asia	South Asia	New Delhi	13Meh-45	Case Report			0	No	Case report/series	1
57	Kute, V. B.	PMID23239093	2013	India	Asia	South Asia	Gujarat	13Kut-93	Case Report			0	No	Case report/series	1
58	Kanodia, K. V.	PMID23837672	2013	India	Asia	South Asia	Ahmedabad	13Kan-72	Case Report			0	No	Case report/series	1
59	Gupta, S.	10.4103/1755-6783.121012	2013	India	Asia	South Asia	Punjab	13Gup-12	Case Report			0	No	Case report/series	1
60	Gantait, K.	PMID24968563	2013	India	Asia	South Asia	Medinipur	13Gan-63	Case Report			0	No	Case report/series	1
61	Bhat, S.	PMC3603845	2013	India	Asia	South Asia	Karnataka	13Bha-45	Case Report			0	No	Case report/series	1
62	Atam, V.	PMID23995320	2013	India	Asia	South Asia	Lucknow	13Ata-20	Case Report			1	No	Case report/series	1
63	Arora, N.	PMID23550200	2013	India	Asia	South Asia	New Delhi	13Aro-00	Case Report			0	No	Case report/series	1
64	Ahmad, S.	PMID23443622	2013	India	Asia	South Asia	Uttarakhand	13Ahm-22	Case Report			0	No	Case report/series	1
65	Singh, D.	PMID30293518	2012	India	Asia	South Asia	Maharashtra	12Sin-18	Case Report			0	No	Case report/series	1
66	Sarkar, J.	NA	2012	India	Asia	South Asia	New Delhi	12Sar-NA	Case Report			0	No	Case report/series	1
67	Rodrigues, E.	NA	2012	India	Asia	South Asia	Goa	12Rod-NA	Case Report			1	No	Case report/series	1
68	Kute, V. B.	PMC4244722	2012	India	Asia	South Asia	Ahmedabad	12Kut-22	Case Report			0	No	Case report/series	1
69	Kute, V. B.	PMID22205350	2012	India	Asia	South Asia	Ahmedabad	12Kut-50	Case Report			0	No	Case report/series	1
70	Goyal, J. P.	PMID22898487	2012	India	Asia	South Asia	Gujarat	12Goy-87	Case Report			0	No	Case report/series	1
71	Yelamali, B. C.	NA	2011	India	Asia	South Asia	Karnataka	11Yel-NA	Case Report			0	No	Case report/series	1
72	Kumar, R.	10.3233/JPI-2011-0285	2011	India	Asia	South Asia	Chandigarh	11Kum-85	Case Report			1	No	Case report/series	1
73	Deshwal, R.	NA	2011	India	Asia	South Asia	East Sikkim	11Des-NA	Case Report			0	No	Case report/series	1
74	Anvikar, A. R.	10.2478/s11686-010-0013-7	2010	India	Asia	South Asia	Delhi	10Anv--7	Case Report			0	No	Case report/series	1
75	Valecha, N.	PMID19861606	2009	India	Asia	South Asia	Goa	09Val-06	Case Report			1	No	Case report/series	1
76	Thapa, R.	PMID19194195	2009	India	Asia	South Asia	Kolkata	09Tha-95	Case Report			0	No	Case report/series	1
77	Thapa, R.	PMID19779377	2009	India	Asia	South Asia	Kolkata	09Tha-77	Case Report			0	No	Case report/series	1
78	Saharan, S.	PMID18688654	2009	India	Asia	South Asia	New Delhi	09Sah-54	Case Report			0	No	Case report/series	1
79	Kochar, S. K.	PMID19959859	2009	India	Asia	South Asia	Bikaner	09Koc-59	Case Report			0	No	Case report/series	1
80	Kasliwal, P.	PMC2772242	2009	India	Asia	South Asia	Hyderabad	09Kas-42	Case Report			0	No	Case report/series	1
81	David, J.	PMID19299308	2009	India	Asia	South Asia	Mumbai	09Dav-08	Case Report			0	No	Case report/series	1
82	Mukherjee, T.	PMC5035241	2008	India	Asia	South Asia	Jodhpur	08Muk-41	Case Report			0	No	Case report/series	1
83	Devidayal,	10.1055/s-0035-1556973	2008	India	Asia	South Asia	Chandigarh	08Dev-73	Case Report			0	No	Case report/series	1
84	Kaur, D.	PMID17264156	2007	India	Asia	South Asia	Faridabad	07Kau-56	Case Report			0	No	Case report/series	1
85	Agarwal, R.	PMID18084125	2007	India	Asia	South Asia	Chandigarh	07Aga-25	Case Report			0	No	Case report/series	1
86	Kakar, A.	PMID10626136	1999	India	Asia	South Asia	New Delhi	99Kak-36	Case Report			0	No	Case report/series	1
87	Patial, R. K.	PMID9770881	1998	India	Asia	South Asia	Shimla	98Pat-81	Case Report				No	Case report/series	1
88	Lakhkar, B. B.	NA	1996	India	Asia	South Asia	Manipal	96Lak-NA	Case Report			0	No	Case report/series	1
89	Gupta, C. R. D.	PMC5164572	1929	India	Asia	South Asia	Kolkata	29Gup-72	Case Report			0	No	Case report/series	1
90	Tatura, S. N. N.	PMC5930913	2018	Indonesia	Asia	South East Asia	Manado	18Tat-13	Case Report			0	No	Case report/series	1
91	Tarigan, P.	10.1088/1755-1315/125/1/012078	2018	Indonesia	Asia	South East Asia	Not mentioned	18-Tar-78	Case Report			0	No	Case report/series	1
92	Mahmoudvand, H.	PMC3469179	2012	Iran	Asia	South Asia	Sistan-Baluchistan Province	12Mah-79	Case Report			1	No	Case report/series	1
93	Altman, A.	PMID21302472	2010	Israel	Asia	West Asia		10Alt-72	Case Report			0	No	Case report/series	1
94	Komoda, M.	PMID17176888	2006	Japan	Asia	East Asia		06Kom-88	Case Report			0	No	Case report/series	1
95	Koibuchi, T.	PMID14513395	2003	Japan	Asia	East Asia	Tokyo	03Koi-95	Case Report			0	No	Case report/series	1
96	Takaki, K.	PMID2071964	1991	Japan	Asia	East Asia	Fukoka	91Tak-64	Case Report			0	No	Case report/series	1
97	Rahman, A. K.	PMID23796679	2013	Malaysia	Asia	South East Asia	Kuala Terengganu	13Rah-79	Case Report			0	No	Case report/series	1
98	McGready, R.	PMC4046059	2014	Myanmar	Asia	South East Asia	Thai-Myanmar border	14McG-59	Case Report		4298	1	No	Case report/series	1
99	Khan, Y. A.	PMID28792284	2018	Pakistan	Asia	South Asia	Karachi	18Kha-84	Case Report			0	No	Case report/series	1
100	Ullah, W.	PMC4932401	2016	Pakistan	Asia	South Asia	Peshawar	16Ull-01	Case Report			0	No	Case report/series	1
101	Zain Ul Abideen	PMID26968294	2016	Pakistan	Asia	South Asia	Islamabad	16Zai-94	Case Report			0	No	Case report/series	1
102	Khurram, M.	PMC4609418	2015	Pakistan	Asia	South Asia	Unspecified	15Khu-18	Case Report			1	No	Case report/series	1
103	Nasir, N.	PMID24906286	2014	Pakistan	Asia	South Asia	Karachi	14Nas-86	Case Report			0	No	Case report/series	1
104	Beg, M. A.	PMID12408660	2002	Pakistan	Asia	South Asia	Karachi	02Beg-	Case Report			0	No	Case report/series	1
105	Islam, N.	PMID7483008	1995	Pakistan	Asia	South Asia	Karachi	95Isl-08	Case Report				No	Case report/series	1
106	Khan, F. Y.	PMC6755769	2019	Qatar	Asia	West Asia	Doha	19Kha-69	Case Report			0	No	Case report/series	1
107	Park, J. E.	PMC5469941	2017	RO Korea	Asia	East Asia	Kyong-gi province	17Par-41	Case Report			0	No	Case report/series	1
108	Lee, H. J.	PMC3857503	2013	RO Korea	Asia	East Asia	Incheon	13Lee-03	Case Report			0	No	Case report/series	1
109	Kim, S. A.	PMID19335817	2009	RO Korea	Asia	East Asia	Gyeonggi	09Kim-17	Case Report			0	No	Case report/series	1
110	Choi, H. J.	PMID15099997	2004	RO Korea	Asia	East Asia	Seoul	04Cho-97	Case Report			0	No	Case report/series	1
111	Park, T. S.	PMID14508800	2003	RO Korea	Asia	East Asia	Pusan	03Par-00	Case Report			0	No	Case report/series	1
112	Habib, A. G.	PMID15597226	2004	Singapore	Asia	South East Asia	Singapore	04Hab-26	Case Report		29	0	No	Case report/series	1
113	Ranaweera, D.	PMC6240325	2018	Srilanka	Asia	South Asia	Not mentioned	18Ran-25	Case Report			0	No	Case report/series	1
114	Changpradub, D.	PMID25518201	2014	Thailand	Asia	South East Asia	Sakon Nakhon	14Cha-01	Case Report			0	No	Case report/series	1
115	McGready, R.	PMID17261106	2007	Thailand	Asia	South East Asia	Maesot	07McG-06	Case Report			0	No	Case report/series	1
116	Ozen, M.	PMID16709334	2006	Turkey	Asia	West Asia	Malatya	06Oze-34	Case Report			0	No	Case report/series	1
117	Aashish, A.	PMC4558741	2015	India	Asia	South Asia	Puducherry	15Aas-41	Case series			0	No	Case report/series	3
118	Sundriyal, D.	10.4103/1755-6783.133748	2013	India	Asia	South Asia	New Delhi	13Sun-48	Case series			0	No	Case report/series	3
119	Khemka, P.	10.4038/sljch.v42i3.6021	2013	India	Asia	South Asia	Kolkata	13Khe-21	Case series			0	No	Case report/series	3
120	Vinod, K. V.	PMID22585247	2012	India	Asia	South Asia	Puducherry	12Vin-47	Case series			0	No	Case report/series	2
121	Sonkar, S. K.	PMID21926116	2011	India	Asia	South Asia	Lucknow	11Son-16	Case series			0	No	Case report/series	3
122	Narang, G. S.	NA	2011	India	Asia	South Asia	Amritsar	11Nar-NA	Case series			0	No	Case report/series	6
123	Sarkar, S.	PMC2946718	2010	India	Asia	South Asia	Kolkata	10Sar-18	Case series			0	No	Case report/series	3
124	Gera, C.	PMID20649102	2010	India	Asia	South Asia	Punjab	10Ger-02	Case series			0	No	Case report/series	2
125	Bhatia, V.	PMID20178400	2010	India	Asia	South Asia	Uttar Pradesh	10Bha-00	Case series			0	No	Case report/series	2
126	Parakh, A.	PMID19941747	2009	India	Asia	South Asia	New Delhi	09Par-47	Case series			1	No	Case report/series	6
127	Harish, R.	PMID19390798	2009	India	Asia	South Asia	Jammu	09Har-98	Case series			0	No	Case report/series	2
128	Sarkar, S.	PMC2738327	2008	India	Asia	South Asia	Uttar Pradesh	08Sar-27	Case series			0	No	Case report/series	3
129	Thapa, R.	PMID17620697	2007	India	Asia	South Asia	Kolkata	07Tha-97	Case series			0	No	Case report/series	2
130	Katira, B.	PMID17024867	2006	India	Asia	South Asia	Mumbai	06Kat-67	Case series			0	No	Case report/series	6
131	Kanjalkar, M.	PMID10090509	1999	India	Asia	South Asia	Mumbai	99Kan-09	Case series			0	No	Case report/series	1
132	Sachdev, H. S.	PMID3900435	1985	India	Asia	South Asia	New Delhi	85Sac-35	Case series			4	No	Case report/series	6
133	Padmini, R.	PMID7216988	1980	India	Asia	South Asia	New Delhi	80Pad-88	Case series				No	Case report/series	2
134	Verma, K. C.	PMID776824	1976	India	Asia	South Asia	Jammu	76Ver-24	Case series			1	No	Case report/series	3
135	Gupta Om, K.	NA	1976	India	Asia	South Asia	New Delhi	76Gup-NA	Case series			0	No	Case report/series	5
136	Mojumdar	10.1007/BF02888853	1949	India	Asia	South Asia	Kolkata	49Moj-53	Case series			0	No	Case report/series	3
137	Fitri, L. E.	PMC3893748	2013	Indonesia	Asia	South East Asia	Malang, Papua	13Fit-48	Case series			0	No	Case report/series	2
138	Yamaguchi, S.	PMID9371532	1997	Japan	Asia	East Asia	Tokyo	97Yam-32	Case series			0	No	Case report/series	2
139	Im, J. H.	PMC6753294	2019	RO Korea	Asia	East Asia	Incheon	19Im,-94	Case Series			0	No	Case report/series	3
140	Joon, Y. S.	PMID17978057	2007	RO Korea	Asia	East Asia	Kyonggi	07Joo-57	Case series			0	No	Case report/series	2
141	Gedik, E.	PMC2773315	2008	Turkey	Asia	West Asia	Diyarbakır	08Ged-15	Case series			0	No	Case report/series	4
142	Miller, M. B.	PMID4624312	1972	Vietnam	Asia	South East Asia	Cam Ranh Bay	72Mil-12	Case series		121	0	No	Case report/series	2
143	Rao, Y. K.	10.3233/JPI-140434	2014	India	Asia	South Asia	Kanpur	14Rao-34	Cross-sectional		70		No	Patients number NA
144	Babar, H.	NA	2016	Pakistan	Asia	South Asia	Quetta	16Bab-NA	Cross-sectional				No	No denominator	112
145	Kochar, A.	10.1080/20477724.2016.1213948	2016	India	Asia	South Asia	Bikaner	16Koc-48	Cross-sectional hospital-based	other	150		Yes		42	16	26	150	150	hospitalised		0	0	5	0	0	0
146	Dreyfuss, M. L.	PMID11015485	2000	Nepal	Asia	South Asia	Sarlahi	00Dre-85	Cross-sectional pregnancy survey	Yes	57		No	SVA with Hb<8	7
147	Nagaraj, Niranjan	PMC6329267	2018	India	Asia	South Asia	Bikaner	18Nag-67	Prospective				No	No denominator	64
148	Datta, M.	PMC5324448	2017	India	Asia	South Asia	Kolkata	17Dat-48	Prospective			0	No	No denominator	49
149	Gupta, P.	PMID26876067	2016	India	Asia	South Asia	New Delhi	16Gup-67	Prospective				No	No denominator	12
150	Chaudhari, K. S.	PMC4879792	2016	India	Asia	South Asia	Assam	16Cha-92	Prospective			8	No	No denominator	25
151	Gupta, B. K.	PMC4671546	2015	India	Asia	South Asia	Bikaner	15Gup-46	Prospective			0	No	No denominator	21
152	Kumari, M	PMC4233665	2014	India	Asia	South Asia	Mumbai	14Kum-65	Prospective			2	No	No denominator	50
153	Gehlawat, V. K.	PMC4001474	2013	India	Asia	South Asia	Rohtak	13Geh-74	Prospective			2	No	No denominator	18
154	Nadkar, M. Y.	PMID23777018	2012	India	Asia	South Asia	Mumbai	12Nad-18	Prospective			44	No	No denominator	488
155	Kute, V. B.	PMC3358071	2012	India	Asia	South Asia	Ahmedabad	12Kut-71	Prospective			3	No	No denominator	25
156	Kute, V. B.	PMC3263060	2012	India	Asia	South Asia	Ahmedabad	12Kut-60	Prospective				No	No denominator	10
157	Kaushik, J. S.	PMID22524128	2012	India	Asia	South Asia	Delhi	12Kau-28	Prospective			0	No	No denominator	24
158	Garg, S.	PMID23043980	2012	India	Asia	South Asia	Bikaner	12Gar-80	Prospective			1	No	No denominator	30
159	Tanwar, G. S.	PMID22041470	2011	India	Asia	South Asia	Bikaner	11Tan-70	Prospective			1	No	No denominator	13
160	Kochar, D. K.	PMC3294370	2005	India	Asia	South Asia	Bikaner	05Koc-70	Prospective			3	No	No denominator	11
161	Ahmad, S. H.	PMID2691710	1989	India	Asia	South Asia	Aligarh	89Ahm-10	Prospective hospital-based	other	39	0	Yes	Renal failure index (n=13)	13	0	13	39	39	hospitalised	0	0	0	0	13	0	0
162	Singh, R.	PMC3843453	2013	India	Asia	South Asia	Uttarakhand & Uttar Pradesh	13Sin-53	Prospective hospital-based	other	61	5	Yes		38	19	19	61	61	hospitalised	5	0	10	0	5	5	0
163	Patwari, A.	PMC1545372	1979	India	Asia	South Asia	New Delhi	79Pat-72	Prospective		80	0	No	Jaundice only	7
164	Varadaraj, S. L. G.	PMID31559771	2019	India	Asia	South Asia	Armed-forces from different parts of the country	19Var-71	Prospective		84	0	No	Thrombocytopenia only	30
165	Muley, A.	PMC4087267	2014	India	Asia	South Asia	Vadodara	14Mul-67	Prospective	other	100	1	Yes	Only 8 with severe symptoms	8	0	42	100	100	hospitalised	1	0	3	0	0	0	5
166	Mathews, S. E.	PMC6767802	2019	India	Asia	South Asia	New Delhi	19Mat-2	Prospective	other	150	2	Yes	Thrombo only maybe aggregated	63	63	0	150	150	hospitalised	2	5	0	0	5	13	0
167	Arora, Deepti	10.7860/JCDR/2018/35968.11989	2018	India	Asia	South Asia	Dehradun district, Uttarakhand	18Aro-89	Prospective		163	0	No	Thrombo & SVA<7	26
168	Mowar, A. B.	NA	2016	India	Asia	South Asia	Gorakhpur	16Mow-	Prospective	other	187	16	Yes	No full text & study population unclear.		30		187		Other	16	13	0	0	0	0	0
169	Anghan, H.	PMC6201649	2018	India	Asia	South Asia	North India	18Ang-49	Prospective				No	No denominator	47
170	Ray, H. N.	PMID28748840	2017	India	Asia	South Asia	Jharkhand	17Ray-40	Prospective				No	No denominator	1
171	Raza, A.	PMC4141950	2014	Pakistan	Asia	South Asia	Karachi	14Raz-50	Prospective				No	No denominator	82
172	K. D. Punnath	PMC7576553	2021	India	Asia	South Asia	Mangaluru	21Pun-53	Prospective case-control study (2013-15)	other	144	0	Yes	37 Thrombocytopenia only	54	17	37	144	0	hospitalised	0	0	0	0	0	0	0
173	Nayak, K. C.	PMID22297284	2011	India	Asia	South Asia	Bikaner	11Nay-84	Prospective hospital based	other	80	4	Yes	Patients number NA		30		80	80	hospitalised	4	0	0	0	0	4	0
174	Mitra, S.	PMID26714506	2015	India	Asia	South Asia	TamilNadu, Andhra Pradesh	15Mit-06	Prospective hospital based	other	83	1	Yes	Patients number NA				83	25	Other	1	0	5	1	0	2	0
175	Nayak, K. C.	PMID24717201	2014	India	Asia	South Asia	Bikaner	14Nay-01	Prospective hospital based	other	97	3	Yes		14	14	0	97	97	hospitalised	3	0	3	14	0	1	0
176	Kochar, D. K.	PMC2963956	2010	India	Asia	South Asia	Bikaner	10Koc-56	Prospective hospital based	other	103	4	Yes	N thrombo only are aggregated.	65	65	0	103	103	hospitalised	4	9	0	10		7	0
177	Mohapatra, M. K.	PMID14686106	2002	India	Asia	South Asia	Berhampur	02Moh-06	Prospective hospital based	other	110		Yes	Patients number NA				110	110	hospitalised		0	1	0	0	0	0
178	Gupta, P.	PMC6493306	2019	India	Asia	South Asia	Manipal	19Gup-06	Prospective hospital based		116	1	No	Jaundice only	27	27	0	116	116		1
179	Ahmad, S. H.	PMID2441656	1987	India	Asia	South Asia	Aligarh	87Ahm-56	Prospective hospital based	other	275	1	Yes		11	4	7	275	275	hospitalised	1	4	7	0	0	0	0
180	Aatif, S.	PMID23901672	2013	Pakistan	Asia	South Asia	Karachi	13Aat-72	Cross-sectional study	other	107	1	Yes	SVA Hb<6 (n=23)	24	1	23	107	107	Other	1	0	0	0	0	1	0
181	Hafeez, M.	PMID26182739	2015	Pakistan	Asia	South Asia	Karachi	15Haf-39	Prospective hospital based		150	0	No	Thrombo & SVA<7	42
182	Aqeel, S.	PMID31054288	2019	India	Asia	South Asia		19Aqe-88	Prospective hospital based comparison	other	40		Yes		27	0	27	40	40	hospitalised		0	0	0	0	0	0
183	Barber, B. E.	PMID23087389	2013	Malaysia	Asia	South East Asia	Sabah	13Bar-89	Prospective hospital based comparison	other	43	0	Yes		7	7	0	43	43	hospitalised	0	1	0	0	0	1	0
184	Jain, A.	PMID27019056	2016	India	Asia	South Asia	Uttarakhand	16Jai-56	Prospective hospital based observational	other	48	0	Yes		25	25	0	48	48	hospitalised	0	1	0	6	0	2	0
185	Padhi, R. K.	PMC4045417	2013	India	Asia	South Asia	Odisha	13Pad-17	Prospective hospital based observational	other	49		Yes		14	0	14	49	49	hospitalised				0	14
186	Nair, J. J.	PMC5028576	2016	India	Asia	South Asia	Coastal Karnataka	16Nai-76	Prospective hospital-based	other	203	0	Yes		62	0	62	203	203	hospitalised	0	0	0	0	62	0	0
187	Tanwar, G. S.	PMID21864016	2012	India	Asia	South Asia	Bikaner	12Tan-16	Prospective hospital-based		380		No	Thrombo & unspecified only	60
188	Trivedi, T.	PMID30347945	2018	India	Asia	South Asia	Mumbai	18Tri-45	Prospective hospital-based	other	601	16	Yes	Patients number NA	70			601	601	hospitalised	16	4	0	0	50	32	37
189	Sarkar, D.	PMC3745672	2013	India	Asia	South Asia	Kolkata	13Sar-72	Prospective hospital-based	other	900	40	Yes	Jaundice (n=132)	200	200	0	900	900	hospitalised	40	68	0	60	0	4	0
190	Poespoprodjo, J. R.	PMC4337979	2009	Indonesia	Asia	South East Asia	Timika, Southern Papua	09Poe-79	Prospective hospital-based		662	6	No	Redundant patients (Ric suggest)				662	662	hospitalised	6	2	0	0	0	0	62
191	Tjitra, E.	PMC2429950	2008	Indonesia	Asia	South East Asia	Timika, Southern Papua	08Tji-50	Prospective hospital-based		19050	46	No	Redundant patients (Ric suggest)	675	675	0	45525	2937	Other	46	41	0	0	0	76	0
192	Naik, B. S.	PMC4418110	2014	India	Asia	South Asia	Moodabidri	14Nai-10	Prospective hospital-based observational study		188	0	No	Jaundice only	19	19	0	188	188		0	0	0	0	0	0	0
193	Kaushik, R.	PMID23423341	2013	India	Asia	South Asia	Uttarakhand	13Kau-41	Prospective hospital-based observational study	other	195	6	Yes		63	13	50	195	195	hospitalised	6	9	12	13	50	9	0
194	Jain, V.	PMC4001609	2013	India	Asia	South Asia	Jabalpur	13Jai-09	Prospective hospital-based observational study	other	198	2	Yes	SVA<5 (n=7)	22	19	3	198	198	hospitalised	2	5	2	3	0	3	0
195	Kochar, D. K.	PMID19190212	2009	India	Asia	South Asia	Bikaner	09Koc-12	Prospective hospital-based observational study	other	456	2	Yes	Jaundice, thrombo only are aggregated.	40	40	0	456	456	hospitalised	2	5	0	18	0	4	0
196	Nayak, K. C.	PMID24499851	2013	India	Asia	South Asia	Bikaner	13Nay-51	Prospective hospital-based observational study	other	459	0	Yes	Hepatitis only may be aggregated	60	60	0	459	459	hospitalised	0	11	0	4	0	0	13
197	Kochar, D. K.	PMID21050055	2010	India	Asia	South Asia	Bikaner	10Koc-55	Prospective hospital-based observational study		460		No	Thrombocytaemia only	26
198	Kochar, D. K.	PMID25253213	2014	India	Asia	South Asia	Bikaner	14Koc-13	Prospective hospital-based observational study	other	487	10	Yes	Jaundice (n=97) Thrombo 92, SVA 76	221	221	0	487	487	hospitalised	10	21	0	21	0	2	0
199	Kumar, R.	PMC5445641	2017	India	Asia	South Asia	Manipal	17Kum-41	Prospective hospital-based observational study	other	511	2	Yes	Jaundice, thrombo only are aggregated.	122	122	0	511	511	hospitalised	2	9	0	6	7	26	10
200	H. S. Kaur	PMC7493319	2021	India	Asia	South Asia	Chandigarh	21Kau-19	Prospective hospital-based (2013-2016)	other	143		Yes	Thrombocytopenia (n=12)	51	39	12	143	143	hospitalised		7	0	2	0	0	0
201	R. S. Karoli	PMC8213115	2021	India	Asia	South Asia	Lucknow	21Kar-15	Prospective hospital-based (2018-2019)	other	183	2	Yes		47	47	0	183	183	hospitalised	2	26	0	16	0	8	0
202	B. E Barber	PMC8105350	2021	Malaysia	Asia	South East Asia	Sabah	21Bar-50	Prospective hospital-based case control				No	No denominator	9
203	Punnath, K.	PMC6767796	2019	India	Asia	South Asia	Mangaluru	19Pun-96	Prospective hospital-based comparison Pf:Pv:Mix:Healthy		384	0	No	Same as PMC6767796	33	33	0	384	384		0	0	0	2	0	0	0
204	Punnath, K.	PMC6487116	2019	India	Asia	South Asia	Mangaluru	19Pun-16	Prospective hospital-based comparison Pf:Pv:Mix:Healthy	other	384	0	Yes		33	33	0	384		outpatients	0	0	0	4	0	6	0
205	Punnath, K.	PMID: 31754856	2020	India	Asia	South Asia	Mangaluru	20Pun-56	Prospective hospital-based comparison Pf:Pv:Mix:SV	other	364	0	No	Likely study duplicate of "19Pun-16" - Same settings, same protocol, and carried out over exactly same time-period; slight differences in the numbers SVA, thrombo only are aggregated.	33	33	0	364	364	hospitalised	0	1	0	2	0	1	4
206	Nigam, A. K.	http://www.jiacm.in/pdf/Journal_71_Page_195_99.pdf	2018	India	Asia	South Asia	Agra, Uttar Pradesh	18Nig-NA	Prospective hospital-based observational	other	220	9	Yes		58	0	58	220	220	hospitalised	9	0	4	0	58	5	0
207	D. Walia	PMID33390562	2021	India	Asia	South Asia	New Delhi	21Wal-62	Prospective hospital-based observational	other	42	3	Yes		22	22	0	42	42	hospitalised	3	4	9	3	0	3	0
208	M. Matlani	PMC7602347	2021	India	Asia	South Asia	New Delhi	21Mat-47	Prospective hospital-based observational cohort (2017-2018)	other	177	0	Yes	SVA, thrombo only maybe aggregated.	58	58	0	177	177	hospitalised	0	15	0	2	0	8	0
209	Ranjan, P.	PMID27147091	2016	India	Asia	South Asia	Lucknow	16Ran-91	Prospective hospital-based observational	other	28	4	Yes	Author stated ALL cases as WHO definition	17	17	0	28	28	hospitalised	4	14	0	10	0	0	9
210	Garg, R.	10.5958/0976-5506.2014.00029.1	2014	India	Asia	South Asia	Punjab	14Gar-.1	Prospective observational hospital-based		30	1	No	Thrombocytopenia only	14	0	14	30	30		1	0	0	0	0	0	0
211	Mohapatra, S.	PMC3849539	2013	India	Asia	South Asia	New Delhi	13Moh-39	Prospective hospital-based observational	other	31		Yes		17	9	8	31	31	hospitalised		0	3	5	0	3	0
212	Anvikar, A. R.	PMID32490754	2020	India	Asia	South Asia	Ahmedabad	20Anv-54	Prospective hospital-based observational	other	443	0	Yes	SVA, thrombo only are aggregated.	30	30	0	443		outpatients	0	21	0	12	0	0	0
213	Chandrashekar, V. N.	Corpus ID: 135063384	2019	India	Asia	South Asia	Mangaluru	19Cha-84	Prospective pregnancy cohort	Yes	48	0	Yes		4	4	0	48	48	hospitalised	0	0	0	0	0	0	0
214	Charandeep Kaur	PMC6971858	2020	India	Asia	South Asia	New Delhi	20Cha-58	Retrospective				No	No denominator	5
215	Mittal, C.	http://jiacm.in/pdf_dec2019/Sandhya_Gautam_274_77.pdf	2018	India	Asia	South Asia	Meerut	18Mit-NA	Retrospective				No	No denominator	50
216	Bhadauria, D.	PMID29313573	2017	India	Asia	South Asia	Uttar Pradesh	17Bha-73	Retrospective			0	No	No denominator	4
217	Nandwani, S.	PMC3909593	2014	India	Asia	South Asia	Uttar Pradesh	14Nan-93	Retrospective			0	No	No denominator	110
218	Mittal, M.	PMID24947218	2014	India	Asia	South Asia	New Delhi	14Mit-8	Retrospective			6	No	No denominator	128
219	Londhe, C.	PMID25540968	2014	India	Asia	South Asia	Mumbai	14Lon-68	Retrospective			18	No	No denominator	30
220	Sinha, A.	PMID22752395	2013	India	Asia	South Asia	New Delhi	13Sin-95	Retrospective			0	No	No denominator	9
221	Yadav, D.	PMID22090254	2012	India	Asia	South Asia	New Delhi	12Yad-54	Retrospective			4	No	No denominator	131
222	Kapoor, K.	PMID22869838	2012	India	Asia	South Asia	Delhi	12Kap-38	Retrospective			2	No	No denominator	11
223	Jat, K. R.	10.1258/td.2012.120174	2012	India	Asia	South Asia	Chandigarh	12Jat-74	Retrospective			1	No	No denominator	43
224	Kanodia, K. V.	PMID21060178	2010	India	Asia	South Asia	Gujarat	10Kan-78	Retrospective				No	No denominator	2
225	George, P.	10.1016/S1995-7645(10)60135-6	2010	India	Asia	South Asia	Karnataka	10Geo--6	Retrospective			2	No	No denominator	30
226	Maheshwari, A.	PMID15473274	2004	India	Asia	South Asia	Varanasi	04Mah-74	Retrospective				No	No denominator	2
227	Prakash, J.	PMID12839348	2003	India	Asia	South Asia	Varanasi	03Pra-48	Retrospective			3	No	No denominator	19
228	Basu, K.	PMID10389510	1998	India	Asia	South Asia	Kolkata	98Bas-10	Retrospective				No	No denominator	5
229	Rathod, G. B.	IndianJMedSci 20170489	2017	India	Asia	South Asia	Gujarat	17Rat-89	Retrospective		130		No	Thrombocytopenia only	11
230	Hazra, B. R.	PMID10448229	1998	India	Asia	South Asia	Kolkata	98Haz-29	Retrospective hospital-based	other	165		Yes		2	0	2	165		Other		0	2	0	0	0	0
231	Ray, S.	PMC4835765	2016	India	Asia	South Asia	Mumbai, Kolkata, Bikaner	16Ray-65	Retrospective		200		No	Unspecified severe	34
232	Barber, B. E.	PMC6937019	2016	Malaysia	Asia	South East Asia	Kota Kinabalu	16Bar-19	Retrospective			0	No	No denominator	9
233	Al Farsi, F.	PMC6505063	2019	Oman	Asia	West Asia	Muscat	19Al -63	Retrospective			0	No	No denominator	3
234	Imtiaz, S.	PMID26586055	2015	Pakistan	Asia	South Asia	Karachi	15Imt-55	Retrospective			3	No	No denominator	50
235	Naqvi, R.	PMID12937230	2003	Pakistan	Asia	South Asia	Karachi	03Naq-30	Retrospective				No	No denominator	3
236	Naqvi, R.	PMC4744303	2015	Pakistan	Asia	South Asia	Karachi	15Naq-03	Retrospective			14	No	No denominator	109
237	Shaikh, S.	PMC3480837	2012	Pakistan	Asia	South Asia	Hyderabad, Sindh Province	12Sha-37	Retrospective hospital-based	other	192	1	Yes	Unspecified severe (9)	60	38	22	192	192	hospitalised	1	29	0	0	0	0	0
238	Yeom, J. S.	PMID16117964	2004	RO Korea	Asia	East Asia	Near DMZ	04Yeo-64	Retrospective			0	No	No denominator	36
239	Srivastava, S.	PMID20943199	2011	India	Asia	South Asia	Uttarakhand	11Sri-99	Retrospective analysis of hospital record		50	0	No	Patients number NA				50	50		0	2	0	0	11	3	16
240	Sharma, R.	PMID22824663	2012	India	Asia	South Asia	Harayana & Uttar Pradesh	12Sha-63	Retrospective analysis of hospital record	other	105	10	Yes	N thrombo only are aggregated.	46	46	0	105	105	hospitalised	10	20	0	0	5	9	0
241	Singh, H.	PMID21663878	2011	India	Asia	South Asia	New Delhi	11Sin-8	Retrospective analysis of hospital record	other	108	1	Yes	N thrombo only are aggregated.	23	23	0	108	108	hospitalised	1	7	0	6	0	0	0
242	Singh, J.	PMC3893858	2013	India	Asia	South Asia	Chandigarh & Gujarat	13Sin-58	Retrospective analysis of hospital record	other	110	0	Yes		19	19	0	110	110	hospitalised	0	3	0	1	0	2	0
243	Gogia, A.	PMID22431827	2012	India	Asia	South Asia	New Delhi	12Gog-27	Retrospective analysis of hospital record	other	121	3	Yes	Patients number NA				121	121	hospitalised	3	0	0	1	0	3	0
244	Zaki, S. A.	PMID23538354	2013	India	Asia	South Asia	Dharavi	13Zak-4	Retrospective analysis of hospital record	other	133	1	Yes		3	3	0	133	133	hospitalised	1	0	0	3	0	0	0
245	Rizvi, I.	PMID24005587	2013	India	Asia	South Asia	Uttar Pradesh	13Riz-87	Retrospective analysis of hospital record	other	172	3	Yes	N thrombo only & SVA are aggregated.	62	62	0	172	172	hospitalised	3	10	0	13	0	6	0
246	Naha, K.	PMID22182650	2012	India	Asia	South Asia	Manipal	12Nah-50	Retrospective analysis of hospital record	other	213	0	Yes	Author stated ALL cases as WHO definition	107	107	0	213	213	hospitalised	0	3	0	2	0	4	0
247	Mehta, K. S.	PMID11590286	2001	India	Asia	South Asia	Mumbai	01Meh-	Retrospective analysis of hospital record	other	219		Yes		3	2	1	219	219	hospitalised		0	0	2	1	0	0
248	Sharma, A.	PMID19502694	2009	India	Asia	South Asia	Delhi	09Sha-4	Retrospective analysis of hospital record	other	221	3	Yes	Patients number NA				221	221	hospitalised	3	0	0	1	0	3	0
249	Bhattacharjee, P.	PMC3681056	2013	India	Asia	South Asia	National Capital Region	13Bha-56	Retrospective analysis of hospital record	other	231	0	Yes	Patients number NA				231	231	hospitalised	0	10	0	0	16	2	0
250	Sharma, S.	PMC3809649	2013	India	Asia	South Asia	Delhi, Haryana, Uttar Pradesh, Bihar	13Sha-49	Retrospective analysis of hospital record	other	261		Yes		54	35	19	261	261	hospitalised		14	0	0	0	3	1
251	Saravu, K.	PMC3953079	2014	India	Asia	South Asia	Manipal	14Sar-79	Retrospective analysis of hospital record		506	1	No	Redundant with Saravu PMC4248447	6	6	0	506	506	hospitalised	1	1	0	6	0	4	0
252	Kaeley, N.	PMID28957471	2017	India	Asia	South Asia	Uttarakhand	17Kae-71	Retrospective analysis of hospital record	other	554	11	Yes	Patients number NA	122			554	554	hospitalised	11	0	0	66	0	13	0
253	Saravu, K.	PMC4248447	2014	India	Asia	South Asia	Manipal	14Sar-47	Retrospective analysis of hospital record	other	585	4	Yes	SVA (n=6) DIC (n=35)	99	99	0	585	585	hospitalised	4	4	0	6	0	34	0
254	Ahmad, S.	PMC5224813	2017	India	Asia	South Asia	Uttarakhand	17Ahm-13	Retrospective analysis of hospital record	other	638	5.974	Yes		58	58	0	638	638	hospitalised	6	58	0	15	0	9	0
255	Vyas, S.	PMID23785886	2011	India	Asia	South Asia	Ahmedabad	11Vya-6	Retrospective analysis of hospital record		1876	1	No	Unspecified severe	1	0	1	1876	1876		1	0	0	0	0	0	0
256	Dayanand, K. K.	PMC6367599	2019	India	Asia	South Asia	Dakshina Kannada district (including Mangaluru)	19Day-99	Retrospective analysis of hospital record	other	15334	24	Yes		24	24	0	15334	15334	hospitalised	24	20	0	18	0	18	0
257	Barcus, M. J.	PMID17984364	2007	Indonesia	Asia	South East Asia	Jayapura	07Bar-64	Retrospective analysis of hospital record	other	1135	9	Yes	SVA<6 (n=24)	36	36	0	1135	1135	hospitalised	9	5	0	4	0	2	0
258	Nurleila, S.	PMC3391056	2012	Indonesia	Asia	South East Asia	West Sumba	12Nur-56	Retrospective analysis of hospital record	other	1837	18	Yes	SVA<5 (n=77)	199	77	122	1837	1837	hospitalised	18	0	86	0	0	0	10
259	Douglas, N. M.	PMC4264333	2014	Indonesia	Asia	South East Asia	Mimika District , Papua	14Dou-33	Retrospective analysis of hospital record	other	293763	23	Yes		845	845	0	292763	3495	outpatients	23	55	0	0	0	0	185
260	Dini, S.	PMC7031957	2021	Indonesia	Asia	South East Asia	Papua	21Din-57	Retrospective analysis of hospital record		22209		No	No actual numbers. Only HR.
261	Metanat, M.	PMC3279848	2010	Iran	Asia	South Asia	Zahedan	10Met-48	Retrospective analysis of hospital record		34		No	Thrombocytopenia only	7	0	7	34	34
262	Mehmood, A.	PMID23000866	2012	Pakistan	Asia	South Asia	Karachi	12Meh-66	Retrospective analysis of hospital record		97	0	No	Patients number NA				97	97	hospitalised	0	0	2	0	45	1	0
263	Zubairi, A. B. S.	PMID24188313	2013	Pakistan	Asia	South Asia	Karachi	13Zub-13	Retrospective analysis of hospital record	other	296	3	Yes	SVA, thrombo only are aggregated.	111	111	0	296	296	hospitalised	1	0	6	10	0	23	0
264	Akhlaq, A.	PMID30191906	2018	Pakistan	Asia	South Asia	Karachi	18Akh-06	Retrospective analysis of hospital record	other	715	1	Yes		7	4	3	715	715	hospitalised	1	4	3	0	0	0	0
265	Lampah, D. A.	PMC4305266	2015	Papua Indonesia	Asia	South East Asia	Mimika district	15Lam-66	Retrospective analysis of hospital record		28841	25	No	Thrmobocytopenia only	1650
266	Zaid, H. A.	NA	2012	Qatar	Asia	West Asia	Doha	12Zai-NA	Retrospective analysis of hospital record	other	57	0	Yes	Thrombocytopenia only	1	0	1	57	57	hospitalised	0	0	0	0	0	0	0
267	Kim, E. M.	PMC2990032	2010	RO Korea	Asia	East Asia	Seoul	10Kim-32	Retrospective analysis of hospital record		34	0	No	Splenic rupture hematoma	3		3	34	34		0	0	0	0	0	0	0
268	Im, J. H.	PMC5273855	2017	RO Korea	Asia	East Asia	Incheon	17Jae-55	Retrospective analysis of hospital record	other	210	0	Yes		44	37	7	210	210	hospitalised	0	5	0	2	0	40	7
269	Chung, B. H.	PMID18953180	2008	RO Korea	Asia	East Asia	Gyeonggi	08Chu-80	Retrospective analysis of hospital record	other	398	0	Yes		75	0	75	398	398	hospitalised	0	0	0	0	75	0	0
270	Park, S. Y.	PMID31054320	2019	RO Korea	Asia	East Asia	Goyang and Seoul	19Par-20	Retrospective analysis of hospital record	other	1366	0	Yes		255	251	4	1366	1366	hospitalised	0	0	4	8	0	5	0
271	Wiwanitkit, V.	PMID14602554	2003	Thailand	Asia	South East Asia	Mae Jam	03Wiw-54	Retrospective analysis of hospital record		50	0	No	Thrombocytopenia only (not diagnosed by author as severe)	1	0	1	50	50		0	0	0	0	0	0	0
272	Wattanagoon, Y.	PMID7570829	1994	Thailand	Asia	South East Asia	Eastern Thailand	94Wat-	Retrospective analysis of hospital record	other	460	1	Yes	Convulsion (n=22). Unsure about cerebral malaria WHO	22	0	22	460	460	hospitalised	1	22	0	0	0	0	0
273	Koh, K. H.	PMID14976579	2004	Malaysia	Asia	South East Asia	Sarawak	04Koh-79	Retrospective analysis of ICU record	other	386	1	Yes		2	2	0	386	386	hospitalised	1	0	0	0	0	0	0
274	Karim, A. M.	PMC4725727	2016	Pakistan	Asia	South Asia	FATA	16Kar-27	Retrospective case control		175		No	Retrospective case-control	121	121	0					10	0	0	0	0	0
275	A. M.Karim	PMC8118523	2021	Pakistan	Asia	South Asia	Khyber Pakhtunkhwa	21Kar-23	Retrospective case-control (2016-18)		429		No	Retrospective case-control
276	Goyal, J. P.	PMC4000636	2014	India	Asia	South Asia	Gujarat	14Goy-36	Retrospective comparison of Pv vs Pf		47	1	No	Patients number NA					47		1	2	0	1	0	2	0
277	Limaye, C. S.	PMID23777019	2012	India	Asia	South Asia	Mumbai	12Lim-19	Retrospective comparison of Pv vs Pf	other	338	6	Yes	Thrombo only maybe aggregated	50	50	0	338	338	hospitalised	6	7	3	12	0	10	0
278	Sahni, G. S.	NA	2016	India	Asia	South Asia	Muzaffarpur	16Sah-NA	Retrospective hospital-based	other	121	3	Yes	Patients number NA				121	121	hospitalised	3	10	0	0	0	2	0
279	S. G. Dixit	PMID32996902	2021	India	Asia	South Asia	Meerut	21Dix-02	Single Case report				No	Case report/series	1
280	Tilluckdharry, C. C.	PMID8693739	1996	Trinidad	Caribbean	Caribbean	Not specified	96Til-39	Case Report			0	No	Case report/series	1
281	André, E.	PMID22145280	2011	Belgium	Europe	Europe	Brussels	11And-80	Case Report				No	Case report/series	1
282	Gougoutsi, A.	10.1089/vbz.2012.1192	2014	Greece	Europe	Europe	Lanconia	14Gou-92	Case Report			0	No	Case report/series	1
283	Chalkias, A.	PMID23380095	2013	Greece	Europe	Europe	Not specified	13Cha-95	Case Report			0	No	Case report/series	1
284	Antinori, S.	PMC4759958	2016	Italy	Europe	Europe	Milan	16Ant-58	Case Report			0	No	Case report/series	1
285	Tagariello, G.	PMC4111828	2014	Italy	Europe	Europe	Treviso	14Tag-28	Case report			0	No	Case report/series	1
286	Saleri, N.	PMID16553597	2006	Italy	Europe	Europe	Brescia	06Sal-7	Case Report			0	No	Case report/series	1
287	Poels, P. J.	PMID8511818	1993	Netherland	Europe	Europe	Nijmegen	93Poe-18	Case Report			0	No	Case report/series	1
288	Fernández-Becerra, C.	PMC2682795	2009	Spain	Europe	Europe	Barcelona	09Fer-95	Case Report			0	No	Case report/series	1
289	Tan, L. K.	PMID18582837	2008	UK	Europe	Europe	London	08Tan-37	Case Report			0	No	Case report/series	1
290	Price, L.	PMID17433389	2007	UK	Europe	Europe	London	07Pri-89	Case Report			0	No	Case report/series	8
291	Kumar, S.	PMID17366057	2007	UK	Europe	Europe	London	07Kum-57	Case Report			0	No	Case report/series	1
292	Izri, A.	PMC6916050	2019	France	Europe	Europe	Avicenne hospital	19Izr-50	Case series			0	No	Case report/series	2
293	Sonden, K.	PMID25210980	2014	Sweden	Europe	Europe	Stockholm	14Son-80	Case series		43	0	No	Case report/series	4
294	Lawn, S. D.	PMID15307424	2003	UK	Europe	Europe	London	03Law-24	Case series			0	No	Case report/series	2
295	Mòdol, J. M.	PMC5594461	2017	Spain	Europe	Europe	Catalonia	17Mòd-61	Prospective hospital based comparison		44	0	No	Returned travellers	4	0	4	44	44		0
296	Arboleda, M.	PMID23235815	2012	Spain	Europe	Europe	Apartadó	12Arb-15	Retrospective			0	No	No denominator	83
297	Siqueira, A. M.	PMC4404636	2015	Brazil & India	Multi-regional	Multi-regional	Manaus (Amazon) & Bikaner (Rajasthan)	15Siq-36	Prospective		778	10	No	Split into 2 below	197	197	0	778	778		10	6	0	27	0	12	0
298	Siqueira, A. M.	PMC4404636	2015	Brazil	South America	South America	Manaus	15Siq-36	Prospective	other	316	10	Yes	Author stated ALL cases as WHO definition	40	40	0	316	316	hospitalised	3	1	0	9	0	7	0
299	Siqueira, A. M.	PMC4404636	2015	India	Asia	Asia	Bikaner (Rajasthan)	15Siq-36	Prospective	other	462	10	Yes		157	157	0	462	462	hospitalised	7	5	0	18	0	5	0
300	Khan, W.	PMID24827088	2014	India, Saudi	Asia	Asia	Aligarh, Jazan	14Kha-88	Retrospective analysis of hospital record	other	106		Yes	SVA WHO in n=25	36	30	6	106	106	hospitalised		5	0	0	3	0	0
301	Ventura, A. M. R. S.	PMID25626667	2014	Brazil	South America	South America	Anajás	14Ven-67	Case report			0	No	Case report/series	1
302	Martins, A. C.	PMC3945074	2014	Brazil	South America	South America	Cruzeiro do Sul	14Mar-74	Case Report			0	No	Case report/series	1
303	Machado Siqueira, A.	PMC3521714	2012	Brazil	South America	South America	Manaus	12Mac-14	Case Report			0	No	Case report/series	1
304	Siqueira, A. M.	PMC2911169	2010	Brazil	South America	South America	Manaus	10Siq-69	Case Report			0	No	Case report/series	1
305	Lacerda, M. V.	PMID19009202	2008	Brazil	South America	South America	Maués	08Lac-02	Case Report			0	No	Case report/series	1
306	Lomar, A. V.	PMID16410895	2005	Brazil	South America	South America	Manaus	05Lom-95	Case Report			0	No	Case report/series	1
307	Lacerda, M. V.	PMID15177145	2004	Brazil	South America	South America	Manaus	04Lac-45	Case Report			0	No	Case report/series	1
308	Bastidas, A. R.	10.1016/j.infect.2014.02.004	2014	Colombia	South America	South America	Calamar, Guaviare municipality	14Bas-04	Case Report			1	No	Case report/series	1
309	Pinzón, M. A.	PMID23608385	2013	Colombia	South America	South America	Medellin	13Pin-85	Case Report			0	No	Case report/series	1
310	Herrera	PMID13852284	1960	Mexico	Central America	Central America	Not specified	60Her-84	Case Report				No	Case report/series	1
311	Amireh, S.	PMID27514010	2018	US	North America	North America	New York	18Ami-10	Case Report			0	No	Case report/series	1
312	Smereck, J.	10.1016/j.jemermed.2010.04.029	2011	US	North America	North America	Washington	11Sme-29	Case Report			0	No	Case report/series	1
313	Mohin, G.	PMID19190212	2007	US	North America	North America	Not specified	07Moh-12	Case Report			0	No	Case report/series	1
314	Maguire, J. D.	PMID17870635	2007	US	North America	North America	Not specified	07Mag-35	Case Report			0	No	Case report/series	1
315	Nautiyal, A.	PMC1681376	2005	US	North America	North America	New York	05Nau-76	Case Report			0	No	Case report/series	1
316	Vest, M. T.	PMID12502181	2002	US	North America	North America	EI Paso	02Ves-81	Case Report			0	No	Case report/series	1
317	Tanios, M. A.	PMID11373440	2001	US	North America	North America	Boston	01Tan-40	Case Report			0	No	Case report/series	1
318	Carlini, M. E.	PMID10452670	1999	US	North America	North America	Houston	99Car-70	Case Report			0	No	Case report/series	1
319	Levin	PMC1532265	1954	US	North America	North America	Not specified	54Lev-65	Case Report			0	No	Case report/series	1
320	Lacerda, M. V.	PMID22772803	2012	Brazil	South America	South America	Manaus	12Lac-03	Case series		170286	13	No	Case report/series	13
321	Alexandre, M. A.	PMID20875292	2010	Brazil	South America	South America	Manaus	10Ale-92	Case series			1	No	Case report/series	17
322	O'Brien,A. T	PMC4203896	2014	Colombia	South America	South America	Tumaco, Cali, Buenaventura	14O'B-96	Case series			0	No	Case report/series	16
323	Piñeros-Jiménez, J. G.	PMID19462553	2008	Colombia	South America	South America	Uraba	08Piñ-3	Case series				No	Case report/series	5
324	Curley, J. M.	PMC3122341	2011	US	North America	North America		11Cur-41	Case series			0	No	Case report/series	2
325	Curlin, M. E.	PMID10452658	1999	US	North America	North America	Baltimore	99Cur-58	Case series			0	No	Case report/series	2
326	Hill	PMID14086210	1964	US	North America	North America	Bethesda, Maryland	64Hil-10	Case series			0	No	Case report/series	9
327	Hill	PMID5333778	1963	US	North America	North America	Not specified	63Hil-78	Case series			0	No	Case report/series	1
328	Magalhães, B. M.	PMC4207662	2014	Brazil	South America	South America	Brazilian Amazon	14Mag-62	Cross-sectional		176	0	No	Unspecified severe	45	45	0
329	Leal-Santos, F. A.	PMC3893420	2013	Brazil	South America	South America	Mato Grosso	13Lea-20	Cross-sectional		186		No	Unspecified severe	21
330	Lopez-Perez, M.	PMC4347332	2015	Colombia	South America	South America	Tierralta	15Lop-32	Cross-sectional	other	440		Yes	SVA<7	2	0	2	440	0	outpatients		0	0	0	0	0	0
331	Mendonça, V. R.	PMC4112608	2014	Brazil	South America	South America	Amazonas	14Men-08	Prospective				No	No denominator	31
332	Ventura, A. M. R. D. S.	PMID29408596	2018	Brazil	South America	South America	Pará State	18Ven-96	Prospective		81	0	No	SVA with Hb<7	3
333	Rivera-Correa	PMC7392348	2020	Colombia	South America	South America	Cordoba	20Riv-48	Prospective			0	No	No denominator	50
334	Arévalo-Herrera, M.	PMC5612730	2017	Colombia	South America	South America	Tumaco, Quibdó, Cali	17Aré-30	Prospective			1	No	No denominator	91
335	Andrade,B.	PMC2837053	2010	Brazil	South America	South America	Buritis, Rondônia	10And-53	Prospective comparison	other	129	6	Yes	Co-morbididity were excluded from denominitor	19	19	0	129		outpatients	6	0	1	0	2	0	6
336	C.V. Tovar Acero	PMC7881263	2021	Colombia	South America	South America	Cordoba	21Tov-63	Prospective cross-sectional				No	No denominator	50
337	Mendonça, V. R.	PMC4607001	2015	Brazil	South America	South America	Amazonas	15Men-01	Prospective hospital-based genotyping study		103		No	Unspecified severe	17	0	17
338	Medina-Morales	PMID26454733	2016	Colombia	South America	South America	Pueblo Rico	16Med-33	Retrospective analysis of hospital record	other	313	0	Yes	Jaundice (n=2)	13	13	0	313	313	hospitalised	0	1	0	1	0	6	0
339	Raposo, C. C.	10.1590/0037-868212382013	2013	Brazil	South America	South America	Maranhão	13Rap-13	Prospective observational	other	7352	0	Yes	140 had severe (other) manifestation	140	0	140	7352		outpatients	0	0	7	1	0	0	3
340	Lopez-Perez, M.	PMC4743125	2016	Colombia	South America	South America	Córdoba, Nariño and Chocó	16Lop-25	Prospective Pregnancy Cohort	Yes	10	0	Yes		1	1	0	10	0	outpatients	0	0	0	0	0	0	0
341	Piñeros, J. G.	PMC3771293	2013	Colombia	South America	South America	Uraba	13Piñ-93	Prospective pregnancy Cohort	Yes	130	0	Yes		10	0	10	130	0	outpatients	0	0	0	0	0	0	0
342	Gomes, L. T.	PMC4183553	2014	Brazil	South America	South America	Cuiaba	14Gom-53	Retrospective				No	No denominator	18
343	Lança, E. F.	PMC3327677	2012	Brazil	South America	South America	Manaus	12Lan-77	Retrospective			2	No	Duplicate study	24
344	Tobón-Castaño, A.	PMID7868535	2017	Colombia	South America	South America	Medellin	17Tob-35	Retrospective		187		No	Unspecified severe	54	54
345	Kotwal, R. S.	PMID15644548	2005	US	North America	North America	Fort Benning	05Kot-48	Retrospective		38	0	No	Travellers included	1	0	1	38	0		0	0	0	0	0	0	0
346	McNeeley, D. F.	PMID9531658	1998	US	North America	North America	New York	98McN-58	Retrospective		350	0	No	Returned travellers	20
347	Hwang, J.	PMC4324198	2014	US	North America	North America	Whole Country	14Hwa-98	Retrospective		12152	10	No	Returned travellers	163
348	Val, F.	PMC5741897	2017	Brazil	South America	South America	Manaus	17Val-97	Retrospective analysis of hospital record	other	24225	5	Yes	24445 total, 587 hospitalised	30	30	0	24225	587	outpatients	5	6	0	3	3	30	0
349	Martínez-Salazar, E. L.	PMID25075486	2014	Colombia	South America	South America	Medellin	14Mar-86	Retrospective analysis of hospital record		311	0	No	WHO & Local definition aggregated	34		34	311		outpatients
350	Guedes, K. S.	PMC6876935	2019	Brazil	South America	South America	Mato Grosso	19Gue-35	Retrospective analysis of laboratory record	other	130	0	Yes	Unspecified severe	19	0	19	130	130	hospitalised	0
351	Chaparro-Narváez, P. E.	PMC4863335	2016	Colombia	South America	South America		16Cha-35	Retrospective analysis of malaria reports	other	390944	45	Yes	445 non-WHO severe	1126	681	445	390944		outpatients	45	53	121	0	0	0	78
352	Cruz, L. A. B.	PMC5875744	2018	Brazil	South America	South America	Brazilian Amazon	18Cru-44	Retrospective case control		179	6	No	Retrospective case-control	18							0	0	0	18	0	0
353	F. Rosso	PMID34057797	2021	Colombia	South America	South America	Cali	21Ros-97	Single case report				No	Case report/series	1
354	A Vernaza	PMID33432737	2021	Colombia	South America	South America	Cali	21Ver-37	Single case report				No	Case report/series	1
355	Anstey, N. M.	PMID1530541	1992	Australia	Oceania	Oceania	Northern Territorv	92Ans-41	Case Report			0	No	Case report/series	1
356	Laman, M.	PMC3820327	2013	PNG	Oceania	Oceania	Madang	13Lam-27	Prospective			0	No	No denominator	3
357	Manning, L.	PMC3245265	2011	PNG	Oceania	Oceania	Madang & Sepik	11Man-65	Prospective			1	No	No denominator	27
358	Genton, B.	PMC2429951	2008	PNG	Oceania	Oceania	Wosera, East Sepik Province	08Gen-51	Prospective descriptive	other	1946		Yes	Health-facility (not full equipped hospital)	100	16	84	1946	0	outpatients		0	22	0	0	0	52
359	Arróspide, N.	PMID27656940	2016	Peru	South America	South America	Llumpe	16Arr-40	Case Report			1	No	Case report/series	1
360	Rifakis, P. M.	PMID18346245	2008	Venezuela	South America	South America	Caracas	08Rif-45	Case Report			0	No	Case report/series	1
361	Rodríguez-Morales, A. J.	PMID15937782	2005	Venezuela	South America	South America	Sucre	05Rod-82	Prospective			0	No	No denominator	32
362	Rodríguez-Morales, A.	PMID15980019	2006	Venezuela	South America	South America	Sucre	06Rod-19	Prospective hospital based	other	78	0	Yes	SVA (10.26%) and thrombo (24.36%)	27	8	19	78	78	hospitalised	0	0	0	0	0	0	0
363	Llanos-Chea, F.	PMC4674242	2015	Peru	South America	South America	Lima	15Lla-42	Retrospective			0	No	No denominator	23
364	Quispe, A. M.	PMC4080549	2014	Peru	South America	South America	Sullana province	14Qui-49	Retrospective case control	other	6502	2	Yes	Retrospective case-control (revise decision to include)	81	28	53	6502	106	outpatients	2	0	3	0	4	0	6
365	M. G. Alecrim	PMID10881128	2000					00Ale-28					No	Non English article. No info about severe Pv
366	K. M. Angelo	CorpusID 25700015	2017					17Ang-15					No	Returned travellers
367	S. Aqeel	PMC7334815	2020	India	Asia	Asia	Aligarh	20Aqe-15	Prospective hospital-based	other	1567		Yes		57	57	0	1567	886	Other		1	0	2	0	2	0	46	21	7	2
368	S. Aqeel	PMID33532947	2021					21Aqe-47					No	16 SVA patients likely to be redundant
369	Barber, B. E.	PMC4287532	2015					15Bar-32					No	Overlap with Barber PMC6937019
370	S. Bélard	PMID31626041	2019	Germany				19Bhu-73	Retrospective case series (2010-18)				No	Returned travellers/No denominator																		Prostration WHO (1)
371	A. Bhutani	PMC7951073	2020	India	Asia	Asia	Uttarakhand	20Bhu-73	Prospective cross-sectional (2015-18)			1	No	No denominators																		MODS (46)
372	F. R Carreno-Almanzar	doi.org/10.1177/0049475520981301	2020	Colombia	South America	South America	Bucaramanga	20Car-01	Case series		8	0	No	Case report/series	1																	Unspecified SVA (1)
373	L. Chery	PMC5123287	2016	India	Asia	Asia	Goa	16Che-87	Prospective hospital-based (2012-15)	other	838	0	Yes		56	56	0	838	71	outpatients	0	2	0	12	0	5	0	2			Jaundice (5)	Bleeding (1) Shock (5)
374	S. J Chung	PMID25467088	2014	Singapore	Asia	South East Asia	Singapore	14Chu-88	Retrospective hospital-based (2000-10)		127	0	No	Returned travellers	8	8	0	127	127	hospitalised	0	0	0	1	0	2	0	1				Shock (4)
375	R. Dass	PMID20358313	2010	India	Asia	Asia		10Das-13	Retrospective analysis of hospital record (2006-09)			0	No	No denominators for vivax																		Ptosis (1) Intestinal obstruction (1)
376	J C K Dos-Santos	PMC4114409	2014	Brazil	South America	South America	Campinas	14Dos-09	Retrospective hospital-based case series (1988-2011)	other	151	0	Yes	Some are returned travellers	14	14	0	151	151	hospitalised	0	0	0	2	0	1	0	0	0	0	Hyperbil (2)	Bleeding (6) Hburia (6)
377	A. E Torrent	PMC5809972	2018	Brazil	South America	South America	Manaus	18Tor-72	Case report			1	No	Case report/series	1																	Splenic rupture (1)
378	A. B Evans	PMC4287547	2014	Canada	North America		Toronto	14Eva-47	Retrospective analysis of hospital record (1997-2013)		28	0	No	Returned travellers No severe	0
379	P. P Gai	PMC6114802	2018	India	Asia	Asia	Mangaluru	18Gai-02	Prospective outpatients	other	633	0	Yes		20	20	0	633		outpatients	0	14	0	5	0			4				Shock (7)
380	N Ghanchi	PMC7725463	2020	Pakistan	Asia	Asia	Karachi	20Gha-63	Case series			2	No	Case report/series							0											GCS13 Drowsy (1) Shock (1)
381	A Kanayama	PMC5817757	2017	Japan	Asia	Asia	Tokyo	17Kan-57	Retrospective analysis of reports (2006-14)		163	0	No	Returned travellers	6			163			0											Unspecified severe (6)
382	K. H. Basri	PMID14511552	2003	Indonesia	Asia	South East Asia	Papua	03Bas-52	Prospective outpatients cohort (1996-99)		723	0	No	Active Case Detection	1		1	723		outpatients	0											Unspecified severe (1)
383	T. Kuncheria	PMID33269737	2019	India	Asia	Asia	Mangalore	19Kun-37	Prospective hospital-based observational			5	No	No denominators	105	105	0		105	hospitalised	5	2	0	13	0	7	0	11			Jaundice (39)	Bleeding (19) Prostration (64) Hypotension (95)
384	Y. G Kwak	PMC3780937	2013	R O Korea	Asia	East Asia	Gyeonggi	13Kwa-37	Retrospective analysis of hospital record (2005-2009)	other	352	0	Yes	Hypotension put as WHO Others as non-WHO 341 patients with 352 vivax episodes in total; 11 patients had recurrent episodes	23	14	9	352	352	hospitalised	0	0	3									Shock (14) Altered mentality (3) Splenic infarct/rupture (3)
385	K. Leder	PMID15486832	2004	Australia				04Led-32	Retrospective analysis of reports (1997-2002)		266	0	No	Returned travellers	1	0	0	266			0											Unspecified non-cerebral (1)
386	A. Lobovska	PMID10376404	1999	Czech	Europe	Europe		99Lob-04	Case report			1	No	Case report/series	1																	Unspecified (1)
387	C. Lon	PMC3699359	2013	Cambodia	Asia	South East Asia	Battambang	13Lon-59	Retrospective analysis of hospital record (2006-2009)			4	No	No denominators	33	33	0	33	33	hospitalised	4							NA	NA	NA	NA	Unspecified WHO (33)
388	N. Lusiyana	PMC6980798	2019	Indonesia	Asia	South East Asia	Maluku	19Lus-98	Retrospective analysis of hospital record (2016)	other	75		Yes		6	2	5	75	75	hospitalised		0	5	0	0	0	0	2	0	0		Hemoglobinuria (1)
389	V. R. Mendonça	PMC3598348	2013	Brazil				13Men-48					No	Overlap with Andrade PMC2837053
390	S. Mali	MMWR 2010	2012	United States				12Mal-NA	Retrospective analysis of reports (2010)		325	0	No	Returned travellers	19	19	0	325	135	Other	0							NA	NA	NA		Unspecified (19)
391	K. A Cullen	MMWR 2011	2013	United States				13Cul-NA	Retrospective analysis of reports (2011)		420	1	No	Returned travellers	22	22	0	420	188	Other	1			1	0			1				Acidosis (1)
392	K. E. Mace	MMWR 2014	2017	United States				14Mac-NA	Retrospective analysis of reports (2014)		230	0	No	Returned travellers	17	17	0	230		Other	0							NA	NA	NA		Unspecified (19)
393	K. E. Mace	MMWR 2015	2018	United States				15Mac-NA	Retrospective analysis of reports (2015)		178	2	No	Returned travellers	15	15	0	178		Other	2							NA	NA	NA		Death ARDS (1) Acidosis/Shock (1)
394	K. E. Mace	MMWR 2016	2019	United States				16Mac-NA	Retrospective analysis of reports (2016)		251	2	No	Returned travellers	15	15	0	251		Other	2							NA	NA	NA		Death ARDS (1) Decerebrate/Unresponsive (1)
395	K. E. Mace	MMWR 2017	2021	United States				17Mac-NA	Retrospective analysis of reports (2017)		216	0	No	Returned travellers	12	12	0	216		Other	0							NA	NA	NA
396	N. Mühlberger	PMC385246	2004	Europe	Europe	Multi-regional		04Muh-46	Retrospective analysis of reports (1999-2003)		618	0	No	Returned travellers	1	0	1	618		outpatients	0	0	1									Psychosis (1) Splenic rupture (1) but no detail
397	D Nathwani	PMID1411477	1992	Scotland	Europe	Europe	Aberdeen	92Nat-77	Retrospective analysis of hospital record (1980-1991)		26	0	No	Returned travellers	2	0	2	26	26	hospitalised	0	0	0	0	0	0	0	0	0	0		SVA<8 (2)
398	E J Nilles	PMID24628958	2014	UAE	Asia	Asia	Dubai	14Nil-58	Retrospective analysis of medical record (2008-2010)		493	0	No	Returned travellers	0	0	2	493	53	Other	0	0	2	0	0	0	0	0	0	0		Confusion (2)
399	M D Oh	PMID11508390	2001	R O Korea	Asia	East Asia	Seoul	01Oh-90	Retrospective analysis of medical record (1996-1999)		101	0	No	Authors didn't classify as severe malaria	0			101	101	hospitalised	0											Severe thrombo<40k (5)
400	J C Rodrıguez	PMC7310729	2020	Colombia	South America	South America		20Rod-29	Retrospective analysis of reports (2014-17)				No	Number of severe malaria not available
401	A Rodriguez-Morales	PMID19174301	2008	Venezuela	South America	South America	Margarita	08Rod-01	Retrospective hospital-based (1998-2005)	other	17	1	Yes	1 death. No other cases were classified by author as severe	1	1	0	17	17	hospitalised	1	1	0
402	M. Romero	PMC8051027	2021	Venezuela	South America	South America	Bolivar	21Rom-27	Retrospective pregnancy cohort	Yes	37	0	Yes	Other severe except SVA are not specified	11	5	6	37		Other	0							5				Unspecified severe (6)
403	Saravu, K.	PMC4248447	2014	India	Asia	Asia	Karnataka		Retrospective analysis of medical record (2007-11)				No	Already included
404	M Sawatzki	PMID15657721	2005	Germany	Europe	Europe	NA	05Saw-21	Case report			0	No	Case report/series	1	0	1				0	1	0									No clinical detail (Full text in German)
405	P Schlagenhauf	PMC6267801	2018	Europe	Europe	Europe	NA	18Sch-01	Retrospective analysis of reports (1999-2017)		123	0	No	Returned travellers	5	5	0	123		Other	0	0	0	1	0	0	0	3				CVS failure (1)
406	J E Svenson	PMID7717795	1995	Canada	North America	North America	Montreal/ Toronto	95Sve-95	Retrospective analysis of medical record (1980-1991)		246	1	No	Returned travellers				246	19	Other	1											Author didn't mention severe vivax apart from 1 death
407	A Wangdahl	PMC6743839	2019	Sweden	Europe	Europe	NA	19Wan-39	Retrospective analysis of medical record (1995-2015)		776	0	No	Returned travellers	60	60	0	776		Other	0	1	0	1	0	4	0	15			Jaundice (28)	Shock (8) Bleeding (5)
408	Zaki, S. A.	PMID21575326	2011	India	Asia	Asia	Mumbai	11Zaki-26	Case report			1	No	Case report/series	1	0	1				0	0	0	0	1	0	0	0	0	0	0	AGN (1)
409	P Zanotti	PMID29232457	2018	Italy	Europe	Europe	Brescia	18Zan-57	Retrospective analysis of hospital record (1999-2016)		141	0	No	Returned travellers	1	1	0	141	141	hospitalised	0	0	0	0	0	1	0	0	0	0	0	ARDS (1)
410	Bhattacharjee, P.	PMC3681056											No	Already included
411	Douglas, N. M.	PMC3866090											No	Already excluded in previous search Excluded (no details on Pv, only aOR & PAF available)
412	D A Lampah	PMC3110166	2011										No	Likely to overlap with Tjitra PMC2429950
413	E C Lanca	PMC3327677	2012	Brazil	South America	South America	Manaus	12Lan-77	Retrospective analysis of hospital record	other	52828	1	Yes		23	23	0	52828		outpatients	1	5	0	2	0	16	0	7		3	4	Shock (13) Acidosis (10) Death with viral encephalitis (1)
414	O J Martelo	PMID4888124	1969	United States	North America	North America	Fort Campbell	69Mar-24	Retrospective analysis of reports (1966-1967)		164	0	No	Authors didn't classified as severe malaria	2	0	2														Hepatitis (1)	Splenic rupture (1)
415	Nandwani, S.	PMC3909593	2014										No	Already excluded because of no denominator
416	K. C. Nayak	PMID19959857	2009	India	Asia	South Asia	Bikaner	09Nay-57	Prospective hospital-based (2006-08)	other	169	0	Yes		101	86	15	169		hospitalised	0	0	0	7	0	5	0	55	SV thrombo <50k (15)	5	Tbil>3(14)	MODS (5)
417	Sharma, R.	PMID22824663	2012					12Sha-63					No	Already included
418	H H Song	PMC4531638	2003					03Son-38					No	Authors didn't classify as severe malaria
419	Vicas, A. E.	PMID15654173	2006	United States	North America	North America	Atlanta, Georgia	06Vic-73				1	No	No denominator & unquantified number of severe Pv except 1 Pv death							1											Died with end-stage dilated cardiomyopathy, aortic stenosis, pulmonary edema, cardiogenic shock ARF
420	E Kenangalem	PMC6541239	2019	Indonesia	Asia	South East Asia	Timika	19Ken-39	Prospective hospital-based (2004-13)		65306	21	No	Duplicate study				65306	7545	Other	21
421	Aggarwal, V.	PMID23608386	2013	India	Asia	South Asia	Haryana	13Agg-86	Case Report			0	No	Case report/series	1	0	1				0											Splenic infarct (1)
422	S Bhat	PMC4544263	2012	India	Asia	South Asia	Karnataka	12Bha-63	Case Report			0	No	Case report/series	1	0	1				0											Ischaemic heart disease Hypokinesia (1)
423	A. Dinkar	PMID34290167	2020	India	Asia	South Asia	Uttar Pradesh	20Din-67	Case Report			0	No	Case report/series	1	0	1				0											Acute Myocardial Infarction Shock (1)
424	Sikora	PMC6937738	2019	Indonesia	Asia	South East Asia	Papua	19Sik-38					No	Redundant patients
425	Upmanyu	PMID32896637	2020	India	Asia	South Asia	New Delhi	20Upm-37					No	No severe manifestations identified
