# Supplementary material for: Clinical impact of vivax malaria: A collection review
Source: PLoS Med. 2022 Jan 18;19(1):e1003890. doi: 10.1371/journal.pmed.1003890 (PMC8765657; doi:10.1371/journal.pmed.1003890)
Supplement: S5 Table — (XLSX) [file pmed.1003890.s006.xlsx]

## Sheet: ROB_Table
Risk of bias domain	Number of articles (n=92)	Percentage
Representativeness of cohort
Low	40	0.434783
Moderate	14	0.152174
High	7	0.076087
Unclear	31	0.336957
Was outcome present at the study start?
Low	45	0.48913
High	46	0.5
Unclear	4	0.0434783
Ascertainment of exposure
Low	25	0.271739
Moderate	62	0.673913
Unclear	5	0.0543478

## Sheet: ROB_grading_Agreed
								Risk of bias: selection domain
author	doi_link	pub_year	country	rob_ID	unique_ID	type_of_study	ROB_assessment	Representativeness of the cohort	Ascertainment of exposure	Outcome of interest is not present at the start of study
A Rodriguez-Morales					08Rod-01	Retrospective hospital-based (1998-2005)	PD	Low	Low	High
Aatif, S.	PMID23901672	2013	Pakistan	19	13Aat-72	Cross-sectional study	PD	Unclear	Moderate	High
Abdallah, T. M.	PMC3655045	2013	Sudan	3	13Abd-45	Prospective hospital-based	PD	Low	Low	Low
Ahmad, S.	PMC5224813	2017	India	62	17Ahm-13	Retrospective analysis of hospital record	APP	Low	Moderate	High
Ahmad, S. H.	PMID2691710	1989	India	7	89Ahm-10	Prospective	PD	Low	Moderate	Low
Ahmad, S. H.	PMID2441656	1987	India	18	87Ahm-56	Prospective hospital based	PD	Low	Moderate	Low
Akhlaq, A.	PMID30191906	2018	Pakistan	69	18Akh-06	Retrospective analysis of hospital record	APP	Unclear	Moderate	High
Andrade,B.	PMC2837053	2010	Brazil	81	10And-53	Prospective comparison	APP	Low	Low	High
Anvikar, A. R.	PMID32490754	2020	India	44	20Anv-54	Prospective observational hospital-based	PD	Low	Low	Low
Aqeel, S.	PMID31054288	2019	India	20	19Aqe-88	Prospective hospital based comparison	PD	Unclear	Moderate	Low
Barber, B. E.	PMID23087389	2013	Malaysia	21	13Bar-89	Prospective hospital based comparison	PD	Moderate	Moderate	Low
Barcus, M. J.	PMID17984364	2007	Indonesia	64	07Bar-64	Retrospective analysis of hospital record	APP	Low	Moderate	High
Barreiro, P.	PMC5498764	2017	Ethiopia	5	17Bar-64	Retrospective analysis of lab & record	PD	Low	Moderate	High
Bhattacharjee, P.	PMC3681056	2013	India	57	13Bha-56	Retrospective analysis of hospital record	APP	High	Moderate	High
Chandrashekar, V. N.	Corpus ID: 135063384	2019	India	45	19Cha-84	Prospective pregnancy cohort	PD	Low	Moderate	Low
Chaparro-Narváez, P. E.	PMC4863335	2016	Colombia	89	16Cha-35	Retrospective analysis of malaria reports	APP	Unclear	Moderate	High
Chung, B. H.	PMID18953180	2008	RO Korea	72	08Chu-80	Retrospective analysis of hospital record	APP	Unclear	Moderate	High
D. Walia	PMID33390562	2021	India	40	21Wal-62	Prospective observational cohort	PD	Low	Low	Low
Dayanand, K. K.	PMC6367599	2019	India	63	19Day-99	Retrospective analysis of hospital record	APP	Low	Moderate	High
Demissie, Y.	PMC4994234	2016	Ethiopia	2	16Dem-34	Cross-sectional health-facility based	PD	Low	Low	High
Douglas, N. M.	PMC4264333	2014	Indonesia	66	14Dou-33	Retrospective analysis of hospital record	APP	Low	Low	High
Geleta, G.	PMC4800101	2016	Ethiopia	4	16Gel-01	Prospective observational hospital-based	PD	Low	Moderate	Low
Genton, B.	PMC2429951	2008	PNG	90	08Gen-51	Prospective descriptive	APP	Low	Low	Low
Gogia, A.	PMID22431827	2012	India	51	12Gog-27	Retrospective analysis of hospital record	APP	High	Moderate	High
Guedes, K. S.	PMC6876935	2019	Brazil	88	19Gue-35	Retrospective analysis of laboratory record	APP	Unclear	Low	High
H. S. Kaur	PMC7493319	2021	India	35	21Kau-19	Prospective hospital-based (2013-2016)	PD	Unclear	Moderate	Low
Hazra, B. R.	PMID10448229	1998	India	46	98Haz-29	Retrospective	APP	Unclear	Unclear	Unclear
Im, J. H.	PMC5273855	2017	RO Korea	71	17Jae-55	Retrospective analysis of hospital record	APP	Low	Moderate	High
J C K Dos-Santos					14Dos-09	Retrospective hospital-based case series (1988-2011)	PD	High	Low	High
Jain, A.	PMID27019056	2016	India	22	16Jai-56	Prospective hospital based observational	PD	Low	Low	Low
Jain, V.	PMC4001609	2013	India	30	13Jai-09	Prospective hospital-based observational study	PD	Low	Moderate	Low
K. C. Nayak					09Nay-57	Prospective hospital-based (2006-08)	PD	Unclear	Moderate	Low
K. D. Punnath	PMC7576553	2021	India	12	21Pun-53	Prospective case-control study (2013-15)	PD	Unclear	Low	Low
Kaeley, N.	PMID28957471	2017	India	60	17Kae-71	Retrospective analysis of hospital record	APP	Moderate	Moderate	High
Kaushik, R.	PMID23423341	2013	India	29	13Kau-41	Prospective hospital-based observational study	PD	Low	Low	Low
Ketema, T.	PMC3724694	2013	Ethiopia	1	13Ket-94	Cross-sectional	PD	Low	Moderate	High
Khan, W.	PMID24827088	2014	India, Saudi	79	14Kha-88	Retrospective analysis of hospital record	APP	Unclear	Unclear	High
Kochar, A.	10.1080/20477724.2016.1213948	2016	India	6	16Koc-48	Cross-sectional	PD	Unclear	Low	High
Kochar, D. K.	PMC2963956	2010	India	16	10Koc-56	Prospective hospital based	PD	Low	Low	Low
Kochar, D. K.	PMID19190212	2009	India	31	09Koc-12	Prospective hospital-based observational study	PD	Moderate	Low	Low
Kochar, D. K.	PMID25253213	2014	India	33	14Koc-13	Prospective hospital-based observational study	PD	Low	Low	Low
Koh, K. H.	PMID14976579	2004	Malaysia	75	04Koh-79	Retrospective analysis of ICU record	APP	Low	Moderate	High
Kumar, R.	PMC5445641	2017	India	34	17Kum-41	Prospective hospital-based observational study	PD	Moderate	Moderate	Low
L. Chery					16Che-87	Prospective hospital-based (2012-15)	PD	Low	Moderate	Low
Limaye, C. S.	PMID23777019	2012	India	76	12Lim-19	Retrospective comparison of Pv vs Pf	APP	Unclear	Moderate	High
Lopez-Perez, M.	PMC4347332	2015	Colombia	80	15Lop-32	Cross-sectional	APP	Unclear	Low	High
M. Matlani	PMC7602347	2021	India	41	21Mat-47	Prospective observational cohort (2017-2018)	PD	Low	Moderate	Low
Mathews, S. E.	PMC6767802	2019	India	10	19Mat-2	Prospective	PD	Unclear	Moderate	Low
Medina-Morales	PMID26454733	2016	Colombia	82	16Med-33	Retrospective analysis of hospital record	APP	Unclear	Low	High
Mehta, K. S.	PMID11590286	2001	India	55	01Meh-	Retrospective analysis of hospital record	APP	Moderate	Moderate	High
Mitra, S.	PMID26714506	2015	India	14	15Mit-06	Prospective hospital based	PD	Unclear	Moderate	Low
Mohapatra, M. K.	PMID14686106	2002	India	17	02Moh-06	Prospective hospital based	PD	Unclear	Moderate	Low
Mohapatra, S.	PMC3849539	2013	India	43	13Moh-39	Prospective observational hospital-based	PD	Unclear	Moderate	Low
Mowar, A. B.	NA	2016	India	11	16Mow-	Prospective	PD	Unclear	Unclear	Low
Muley, A.	PMC4087267	2014	India	9	14Mul-67	Prospective	PD	Moderate	Moderate	Low
N. Lusiyana					19Lus-98	Retrospective analysis of hospital record (2016)	PD	Low	Moderate	High
Naha, K.	PMID22182650	2012	India	54	12Nah-50	Retrospective analysis of hospital record	APP	Moderate	Moderate	High
Nair, J. J.	PMC5028576	2016	India	24	16Nai-76	Prospective hospital-based	PD	Unclear	Moderate	Low
Nayak, K. C.	PMID22297284	2011	India	13	11Nay-84	Prospective hospital based	PD	Low	Moderate	Low
Nayak, K. C.	PMID24717201	2014	India	15	14Nay-01	Prospective hospital based	PD	Low	Moderate	Low
Nayak, K. C.	PMID24499851	2013	India	32	13Nay-51	Prospective hospital-based observational study	PD	High	Moderate	Low
Nigam, A. K.	http://www.jiacm.in/pdf/Journal_71_Page_195_99.pdf	2018	India	39	18Nig-NA	Prospective hospital-based observational	PD	Low	Moderate	Low
Nurleila, S.	PMC3391056	2012	Indonesia	65	12Nur-56	Retrospective analysis of hospital record	APP	High	Moderate	High
P. P Gai					18Gai-02	Prospective outpatients	PD	Unclear	Moderate	Low
Padhi, R. K.	PMC4045417	2013	India	23	13Pad-17	Prospective hospital based observational	PD	Unclear	Moderate	Low
Park, S. Y.	PMID31054320	2019	RO Korea	73	19Par-20	Retrospective analysis of hospital record	APP	Unclear	Moderate	High
Punnath, K.	PMC6487116	2019	India	37	19Pun-16	Prospective hospital-based comparison Pf:Pv:Mix:Healthy	PD	Low	Moderate	Low
Quispe, A. M.					14Qui-49	Retrospective case control	PD	Low	Moderate	High
R. S. Karoli	PMC8213115	2021	India	36	21Kar-15	Prospective hospital-based (2018-2019)	PD	High	Moderate	Low
Ranjan, P.	PMID27147091	2016	India	42	16Ran-91	Prospective observational hospital-based	PD	Low	Low	Low
Raposo, C. C.	10.1590/0037-868212382013	2013	Brazil	83	13Rap-13	Prospective observational	APP	Unclear	Moderate	Low
Rizvi, I.	PMID24005587	2013	India	53	13Riz-87	Retrospective analysis of hospital record	APP	Moderate	Moderate	High
Rodríguez-Morales, A.					06Rod-19	Prospective hospital based	PD	Low	Low	Low
S. Aqeel					20Aqe-15	Prospective hospital-based	PD	Low	Moderate	Low
Sahni, G. S.	NA	2016	India	77	16Sah-NA	Retrospective observational	APP	Unclear	Unclear	High
Saravu, K.	PMC4248447	2014	India	61	14Sar-47	Retrospective analysis of hospital record	APP	Moderate	Moderate	High
Sarkar, D.	PMC3745672	2013	India	26	13Sar-72	Prospective hospital-based	PD	Unclear	Moderate	Low
Shaikh, S.	PMC3480837	2012	Pakistan	47	12Sha-37	Retrospective	APP	Moderate	Low	High
Sharma, A.	PMID19502694	2009	India	56	09Sha-4	Retrospective analysis of hospital record	APP	Moderate	Moderate	High
Sharma, R.	PMID22824663	2012	India	48	12Sha-63	Retrospective analysis of hospital record	APP	Moderate	Moderate	High
Sharma, S.	PMC3809649	2013	India	58	13Sha-49	Retrospective analysis of hospital record	APP	High	Moderate	High
Singh, H.	PMID21663878	2011	India	49	11Sin-8	Retrospective analysis of hospital record	APP	Moderate	Moderate	High
Singh, J.	PMC3893858	2013	India	50	13Sin-58	Retrospective analysis of hospital record	APP	Low	Unclear	High
Singh, R.	PMC3843453	2013	India	8	13Sin-53	Prospective	PD	Unclear	Moderate	Low
Siqueira, A. M.	PMC4404636	2015	Brazil & India	78	15Siq-36	Prospective	APP	Low	Low	Low
Trivedi, T.	PMID30347945	2018	India	25	18Tri-45	Prospective hospital-based	PD	Low	Moderate	Low
Val, F.	PMC5741897	2017	Brazil	87	17Val-97	Retrospective analysis of hospital record	APP	Low	Low	High
Wattanagoon, Y.	PMID7570829	1994	Thailand	74	94Wat-	Retrospective analysis of hospital record	APP	Unclear	Moderate	High
Y. G Kwak					13Kwa-37	Retrospective analysis of hospital record (2005-2009)	PD	Unclear	Moderate	High
Zaid, H. A.	NA	2012	Qatar	70	12Zai-NA	Retrospective analysis of hospital record	APP	Unclear	Moderate	High
Zaki, S. A.	PMID23538354	2013	India	52	13Zak-4	Retrospective analysis of hospital record	APP	Moderate	Moderate	High
Zubairi, A. B. S.	PMID24188313	2013	Pakistan	68	13Zub-13	Retrospective analysis of hospital record	APP	Low	Low	High

## Sheet: ROB_methodology used
	Risk of bias grading
Domain	Low	Moderate	High	Unclear
Representativeness of the cohort	1) If the study presented a clear flow of the patients and if that described total data collected during the period (eg: audit of hopsital records) or if the patients were randomly selected for inclusion, then such studies were graded to be at low risk of bias 2) If the study described a consecutive cohort of malaria patients over a study period, it is assumed that the cohort is representative of…	1) If reasonable attempt was made to describe the patient flow and give information regarding the patient selection process but the underlying denominator is not reported, then classified as moderate risk of bias	1) If the definitions adopted were incosistent (e.g if different definitions of severe malaria/AKI etc are used for different patients within the same trial), then the study was classified as high risk of bias 2) If the sample itself represents somewhat biased sample (eg: only severe malaria cases were reported in the study)	1) If no information presented on patient flow and cannot judge the selection process of the patients with no underlying denominator, then the study is graded to be at unclear risk of bias
Ascertainment of exposure	1) if the diagnosis is based solely based on PCR or Microscopy + PCR 2) if the diagnosis is based based on Microscopy + some form of QC QC defined as 1) If the diagnosis of microscopic results were also validated using PCR method, then graded as Low 2) If the study described any form of quality control such as: use of two microscopists, use of one but experienced microscopist 3) If the study chec…	Microscopy alone; RDT alone; Microscopy + RDT; description of lab confirmed diagnosis of malaria [NB: If the study described confirmed diagnosis based on peripheral blood examination without giving further details]	If the diagnosis was solely based on clinical suspicion	No information presented
Outcome of interest is not present at the start of study (severe malaria at baseline)	Prospective studies were considered to be at low risk of bias	-	Retrospective studies were considered to be at high risk of bias Cross-sectional studies considered to be at high risk of bias	No information presented

## Sheet: ROB_independent_grading
author	doi_link	pub_year	country	rob_ID	unique_ID	type_of_study	denominator	SV_Pv_Deaths	meta_analysis	ROB_assessment	Representativeness of the cohort	Ascertainment of exposure	expsoure_grading	Outcome of interest is not present at the start of study (severe malaria at baseline)	outcome_grading	Quality control on Lab methodology used (PCR/microscopy etc)
A Rodriguez-Morales					08Rod-01	Retrospective hospital-based (1998-2005)				PD	retrospective audit of hospital records; likely to representaive of those who visit the hospitals	Diagnosis was confirmed by thin and thick peripheral blood smears, with external quality control	Low	retrospective study	High	In addition, all positive smears and 10% of those considered negative by the regional laboratories were reevaluated by a third national malaria reference microscopist to confirm the diagnosis of malaria
Aatif, S.	PMID23901672	2013	Pakistan	19	13Aat-72	Cross-sectional study	107	1	Yes	PD	The descriptive cross- sectional study was conducted at the Medicine Department of Abbasi Shaheed Hospital, Karachi, during July to September 2011. Adult febrile patients presenting to the out-patient clinic or emergency were tested for malaria through peripheral blood film or Immunochromatographic assay (ICT). However, no explanations or patient flow presented to describe patient selection	PV infection was diagnosed on Peripheral Blood Film and/or Immunochromatographic assay (ICT) in all the patients	Moderate	Unclear (cross-sectional survey)	High	No information
Abdallah, T. M.	PMC3655045	2013	Sudan	3	13Abd-45	Prospective hospital-based	2124	0	Yes	PD	Figure 2 clearly outlines the flow of the patient and how they were selected	Thick and thin blood films were prepared from capillary blood, stained with Giemsa, and 100 oil immersion fields were examined	Low	Prospective	Low	All slides were double checked in a blinded manner and only considered negative if no parasites were detected in 100 oil immersion fields
Ahmad, S.	PMC5224813	2017	India	62	17Ahm-13	Retrospective analysis of hospital record	638	5.974	Yes	APP	Low	The diagnosis of acute malaria was considered if the peripheral blood smear was positive	Moderate	High (Retrospective)	High	No
Ahmad, S. H.	PMID2691710	1989	India	7	89Ahm-10	Prospective	39	0	Yes	PD	Part of a prospective study and based on 75 smear positive children with acute malaria; They were selected from children attending the paediatric services of J.N.M.C. Hospital, Aligarh (India); likely to be representative of those who attend the hopsitals	Parasite species responsible for malaria were identified (smear positive) and total parasite load expressed as percentage of R.B.C. parasitized was determined in each case	Moderate	Prospective: Authors describe only patients with acute malaria were selected; no further information on severity status presented	Low	No information
Ahmad, S. H.	PMID2441656	1987	India	18	87Ahm-56	Prospective hospital based	275	1	Yes	PD	A total of 496 smear-positive cases of malaria were seen during the period of the study and accounted for 1· 5% of the total paediatric attendance and 3· 2% of the standard screened cases. Cases of malaria were seen throughout the year but were most frequent between the months of September to November	The diagnosis was in each case based on a malaria-positive peripheral blood smear which also identified the parasite species involved.	Moderate	Prospective	Low	No information
Akhlaq, A.	PMID30191906	2018	Pakistan	69	18Akh-06	Retrospective analysis of hospital record	715	1	Yes	APP	High. Unclear patient flow.	Inclusion criteria for the study were adults (≥18 years) with microscopy-confi rmed P. vivax monoinfection. Patients infected with P. falciparum monoinfection were excluded.	Moderate	High (Retrospective)	High	No
Andrade,B.	PMC2837053	2010	Brazil	81	10And-53	Prospective comparison	129	6	Yes	APP	Low	Microscopy and PCR	Low	Not applicable (cross-sectional survey)	High	Yes PCR
Anvikar, A. R.	PMID32490754	2020	India	44	20Anv-54	Prospective observational hospital-based	435	0	Yes	PD	Patients were submitted to standard thorough clinical and laboratory investigations and only PCR-confirmed infections were selected for the present study.This prospective, hospital-based study focused on patients admitted with severePf, Pvor Pf/Pv co-infections, and was conducted between December 2016 and November 2017; Patient flow presented in Figure 1	Patients were submitted to standard thorough clinical and laboratory investigations and only PCR-confirmed infections were selected for the present study. Microscopy-diagnosed Pf and Pv infections with or without WHO-defined severe malaria symptoms. PCR confirmation of Plasmodium species	Low	prospective study	Low	Microscopy + PCR
Aqeel, S.	PMID31054288	2019	India	20	19Aqe-88	Prospective hospital based comparison	40	NA	Yes	PD	The study was conducted by recruiting subjects having an acute febrile illness and attending Jawaharlal Nehru Medical College and Hospital of Aligarh Muslim University and some private clinics in Aligarh.	Diagnosis of malaria was done by thick blood smears and rapid diagnostic kit SD BIOLINE Malaria Ag P.f/Pan (Abbott Diagnostics, Mumbai, India) for the specific diagnosis in human whole blood	Moderate	Prospective; Started with febrile patients and hence outcome at baseline can be assumed not be present	Low	No information
Barber, B. E.	PMID23087389	2013	Malaysia	21	13Bar-89	Prospective hospital based comparison	43	0	Yes	PD	All patients admitted to QEH with a microscopic diagnosis of malaria from September 2010 to October 2011 were assessed for eligibility.Consecutive nonpregnant patients ≥12 years old were prospectively enrolled in this comparative clinicalpathophysiological study if they were within 18 hours of commencing malaria treatment, had no major comorbidities, and had not previously been enrolle	All patients admitted to QEH with a microscopic diagnosis of malaria	Moderate	Prospectively followed-up	Low	No information
Barcus, M. J.	PMID17984364	2007	Indonesia	64	07Bar-64	Retrospective analysis of hospital record	1135	9	Yes	APP	Low	Microscopic diagnosis of malaria by Giemsa-stained blood smear. Parasitemia graded on four-point “plus system” scale where 0 is negative for infection and 4 is > 10 parasites per thick film field.	Moderate	High (Retrospective)	High	No
Barreiro, P.	PMC5498764	2017	Ethiopia	5	17Bar-64	Retrospective analysis of lab & record	481	NA	Yes	PD	A total of 54,493 blood samples from 45,096 different patients attended at Gambo Hospital were examined between January 2007 and September 2014. A total of 825 episodes of malaria were diagnosed in 700 different patients based on analysis of blood samples. In 575 patients, only one episode of malaria was confirmed, while 125 had two episodes	blood samples were prepared for confirmation of Plasmodium infection by microscopic observation of thin Giemsa-stained films. In case of possible dual infection, only P falciparum was considered	Moderate	High risk (this is a retrospective audit)	High	No information
Bhattacharjee, P.	PMC3681056	2013	India	57	13Bha-56	Retrospective analysis of hospital record	231	0	Yes	APP	High. Different severe definition.	Vivax mono-infection confirmed by peripheral blood films and RDT.	Moderate	High (Retrospective)	High	No
Chandrashekar, V. N.	Corpus ID: 135063384	2019	India	45	19Cha-84	Prospective pregnancy cohort	48	0	Yes	PD	A total of 105 pregnant women aged between 18 and 40 years were randomly recruited into the study upon obtaining informed consent from the study participants or their relatives.	The malarial diagnosis was performed by examination of peripheral blood smears by conventional microscopy and rapid diagnostic test (RDT) kits (SD Bioline, India).	Moderate	prospective study	Low	No information
Chaparro-Narváez, P. E.	PMC4863335	2016	Colombia	89	16Cha-35	Retrospective analysis of malaria reports	390944	45	Yes	APP	High. Unclear patient flow.	Microscopic examination of Giemsa-stained thick blood smear or rapid diagnostic test. Unclear.	Moderate	High (Retrospective)	High	No
Chung, B. H.	PMID18953180	2008	RO Korea	72	08Chu-80	Retrospective analysis of hospital record	398	0	Yes	APP	High. Unclear patient flow.	Peripheral blood smears confirmed by RDT	Moderate	High (Retrospective)	High	No
D. Walia	PMID33390562	2021	India	40	21Wal-62	Prospective observational cohort	42	3	Yes	PD	Patients with acute febrile illness (AFI) aged at least 14 years were included if they were diagnosed with vivax malaria based on rapid kits or peripheral smears.439 cases of acute febrile illness were screened, of whom 50 (11%) were diagnosed with malaria including eight P. falciparum infections	Patients with acute febrile illness (AFI) aged at least 14 years were included if they were diagnosed with vivax malaria based on rapid kits or peripheral smears.The species were identified by antigen detection or peripheral smear examination by microbiologists with at least ten years of experience in the field	Low	prospective study	Low	The species were identified by antigen detection or peripheral smear examination by microbiologists with at least ten years of experience in the field
Dayanand, K. K.	PMC6367599	2019	India	63	19Day-99	Retrospective analysis of hospital record	15334	24	Yes	APP	Low (Clear flow of patients)	Malaria was diagnosed by microscopic examination of Giemsa-stained thick and thin blood smears. Parasitemia was assessed by counting the number of parasites under a ×100 microscopic field and given a score of 1 to 4:	Moderate	High (Retrospective)	High	No
Demissie, Y.	PMC4994234	2016	Ethiopia	2	16Dem-34	Cross-sectional health-facility based	533	NA	Yes	PD	Of the total 14, 844 individuals (8751 females and 6093 males) seeking medication at the two health facilities, blood samples were collected from 4813 suspected malaria cases. Accordingly, 1434 (818 males and 616 females) were found positive for malaria infection. Among the positive cases, A total of 533 (37.2 %) and 851 (59.3 %) were infected with P. vivax and P. falciparum, respectively, while,…	Malaria parasite was identified by observation of the smears and the morphological appearance of the parasite in the infected red blood cells (RBCs) using ×100 microscope objective.	Low	Not applicable (cross-sectional survey)	High	To ensure data quality, the positive slides were further confirmed by certified senior laboratory technician at Jimma University. Fortunately there were no difference in their reading and the original record was used for analysis.
Douglas, N. M.	PMC4264333	2014	Indonesia	66	14Dou-33	Retrospective analysis of hospital record	292763	6	Yes	APP	Low	Diagnosis was confirmed by microscopy of Giemsa stained blood films. Slides were considered negative after review of 100 high-power fields	Low	High (Retrospective)	High	Random reread by an blinded independent microscopist
Geleta, G.	PMC4800101	2016	Ethiopia	4	16Gel-01	Prospective observational hospital-based	29	NA	Yes	PD	Figure 3 shows the patient flow	Malaria parasites were identified under a microscope (100x oil immersion field)	Moderate	Prospective (based on Figure 3)	Low	No information
Genton, B.	PMC2429951	2008	PNG	90	08Gen-51	Prospective descriptive	1946	NA	Yes	APP	Low	Microscopy with QC	Low	Low. Rate of WHO-defined severe malaria was prospectivelly assessed.	Low	A routine quality control procedure was performed
Gogia, A.	PMID22431827	2012	India	51	12Gog-27	Retrospective analysis of hospital record	121	3	Yes	APP	High	RDT results were correlated with the peripheral blood smear findings in those patients for whom it was requested	Moderate	High (Retrospective case review)	High	No
Guedes, K. S.	PMC6876935	2019	Brazil	88	19Gue-35	Retrospective analysis of laboratory record	130	0	Yes	APP	High. Unclear patient flow.	Microscopy was used to quantify parasite density	Low	High (Retrospective)	High	Diagnosed by microscopy and subsequently confirmed by PCR
H. S. Kaur	PMC7493319	2021	India	35	21Kau-19	Prospective hospital-based (2013-2016)	143	NA	Yes	PD	The present study was carried out at the Postgraduate Institute of Medical Education and Research (PGIMER, Chandigarh) from a period of 2013 to 2016, and a total of 143 P. vivax positive samples were recruited. No description presented if these were all the p vivax during the study period or a sample of p vivax cases	microscopy/ antigen detection/ nested PCR before enrollment into the study	Moderate	Prospective study	Low	No information
Hazra, B. R.	PMID10448229	1998	India	46	98Haz-29	Retrospective	165	NA	Yes	APP	No full text		Unclear	Unclear	Unclear	Unclear
Im, J. H.	PMC5273855	2017	RO Korea	71	17Jae-55	Retrospective analysis of hospital record	210	0	Yes	APP	Low. Clear patients flow.	Peripheral blood smear examination	Moderate	High (Retrospective)	High	No
J C K Dos-Santos					14Dos-09	Retrospective hospital-based case series (1988-2011)				PD	Patients seen at HC-UNICAMP who received a confirmed diagnosis of malaria that was reported by its Hospital Epidemiology Division (NVE-UNICAMP) were selected; Only patients with accessible medical charts were enrolled	Diagnoses had been confirmed based on analysis of thick and thin blood films (TBF) that were examined by trained experienced staff	Low	retrospective study	High	Diagnoses had been confirmed based on analysis of thick and thin blood films (TBF) that were examined by trained experienced staff; a senior microscopist systematically performed quality control
Jain, A.	PMID27019056	2016	India	22	16Jai-56	Prospective hospital based observational	47	0	Yes	PD	All fever cases suspected to have malaria were investigatedfor malaria. A total of 134 consecutive cases of malaria, proven by periph-eral blood smear examination, were included in the study.	Malaria was diagnosed on basis of a positive Giemsastained peripheral blood film independently by two pathologistsand a positive rapid malaria test (RMT), using monoclonal anti-pLDH (Vivax specific) and monoclonal anti-HRP-2 (Falciparumspecific) antibodies coated on the test lines (QDx Malaria Pv/PfMalaria card test, Piramal, Navi Mumbai, India).	Low	Prospectively followed-up	Low	Malaria was diagnosed on basis of a positive Giemsastained peripheral blood film independently by two pathologistsand a positive rapid malaria test (RMT), using monoclonal anti-pLDH (Vivax specific) and monoclonal anti-HRP-2 (Falciparumspecific) antibodies coated on the test lines (QDx Malaria Pv/PfMalaria card test, Piramal, Navi Mumbai, India).
Jain, V.	PMC4001609	2013	India	30	13Jai-09	Prospective hospital-based observational study	198	2	Yes	PD	All fever cases and cases with history of fever (both indoor and outdoor patients) were referred for malaria diagnosis. This prospective observational study was conducted on patients admitted with malaria. As part of the hospital malaria surveillance at Medical College Hospital from 2008 to 2012, a total of 9191 patients with febrile illness were screened out, of which 581 were positive for malar…	Diagnosis of malaria was made by peripheral blood smears and RDTs as described earlier.9,10 Reports of the blood smear were immediately provided to the hospital staff for initiation of the treatment	Moderate	Prospective study	Low	No information
K. C. Nayak					09Nay-57	Prospective hospital-based (2006-08)				PD	No details presented on how the cases were selected; likely high risk of bias	confirmed by demonstration of asexual phase of parasite in peripheral blood smear	Moderate	Prospective study	Low	No information
K. D. Punnath	PMC7576553	2021	India	12	21Pun-53	Prospective case-control study (2013-15)	144	0	Yes	PD	In this study, adult patients (C 16 years of age), who visited the District Wenlock hospital, for malaria diagnosis and treatment during November 2013 to October 2015, were recruited. Wenlock hospital is the major government hospital in this region which provides free diagnosis and treatment.	The malarial diagnosis was by conventional microscopic examination of Giemsa stained peripheral blood smears. Two thick and thin slides were prepared from each study participant and stained with 4% Giemsa.	Low	Prospective study	Low	The slides were read independently by two experienced microscopists to ascertain infection, identify Plasmodium species and estimate the parasitemia levels.
Kaeley, N.	PMID28957471	2017	India	60	17Kae-71	Retrospective analysis of hospital record	554	11	Yes	APP	Moderate	All the patients with malaria diagnosed by blood smear and RDT were included (2009-15).	Moderate	High (Retrospective)	High	No
Kaushik, R.	PMID23423341	2013	India	29	13Kau-41	Prospective hospital-based observational study	195	6	Yes	PD	This prospective study was conducted in the Department of Medicine of the Himalayan Institute of Medical Sciences, a tertiary healthcare centre in Uttarakhand, India, during the period 2010–2011. All cases of fever suspected of having malaria were investigated for malaria	Diagnosis of P. vivax malaria monoinfection was confirmed by a positive Giemsastained peripheral blood film independently by two pathologists who were experts in malaria microscopy and who ruled out mixed malaria infection.This was supported by a rapid malaria test (RMT) positive for P. vivax-specific lactate dehydrogenase (LDH) and negative for P. falciparum (OptiMAL; DiaMed AG, Morat, Switzerla…	Low	Prospective study	Low	Diagnosis of P. vivax malaria monoinfection was confirmed by a positive Giemsastained peripheral blood film independently by two pathologists who were experts in malaria microscopy and who ruled out mixed malaria infection.This was supported by a rapid malaria test (RMT) positive for P. vivax-specific lactate dehydrogenase (LDH) and negative for P. falciparum (OptiMAL; DiaMed AG, Morat, Switzerla…
Ketema, T.	PMC3724694	2013	Ethiopia	1	13Ket-94	Cross-sectional	139	NA	Yes	PD	During the study period, a total of 1497 blood samples were collected from presumptive malaria cases. About 31.9% (478/1497) were positive for malaria infection.Among these, 32.64% (156/478) and 67.36%(322/478) were infected with P. vivax and P. falciparum, respectively	Malaria parasite was identified by observation of the smears and the morphological appearance of the parasite in the infected RBC under oil immersion objective.	Moderate	Not applicable (cross-sectional survey)	High	Not described
Khan, W.	PMID24827088	2014	India, Saudi	79	14Kha-88	Retrospective analysis of hospital record	106	NA	Yes	APP	High. Unclear patient flow.	Unclear diagnostic.	Unclear	High (Retrospective)	High	No
Kochar, A.	10.1080/20477724.2016.1213948	2016	India	6	16Koc-48	Cross-sectional	150	NA	Yes	PD	"One hundred and fifty cases with varying severity of malaria were examined for fundus changes during study period, out of which 46 were excluded since they did not fulfill eligibility criteria given in method section" The underlying population denominator of how many vivax cases were there is not clear.	Diagnosis of malaria due to P. vivax monoinfection established by peripheral blood film examination for the parasite and/or rapid diagnostic tests and confirmation by PCR for presence of P. vivax and absence of P. falciparum.	Low	Cross-sectional study; patients were different severity grades were examined	High	No information
Kochar, D. K.	PMC2963956	2010	India	16	10Koc-56	Prospective hospital based	103	4	Yes	PD	Pediatric malaria patients with severe manifestations and evidence of asexual phase of malaria parasite in PBF or positive RDT were included in the study. During the study period (August 2007–November 2008) 800 children with fever were admitted into the hospital. Out of which peripheral blood film examination and/or rapid diagnostic test were positive for malaria in 331 (41.4%) children. Out of t…	The confirmation of severe P. vivax malaria was done by PCR	Low	Prospective	Low	Each sample was subjected to a minimum of four rounds of PCR with various template amounts to eliminate overlooking P. falciparum co-infection
Kochar, D. K.	PMID19190212	2009	India	31	09Koc-12	Prospective hospital-based observational study	456	2	Yes	PD	This prospective study was conducted on 1,091 admitted adult patients in the dedicated malaria ward of an associated group of hospitals affiliated with S. P. Medical College, Bikaner, India, from September 2003 through December 2005.; sample selection not clear - if all selected or randomly selected	microscopy + PCR methods used	Low	Prospective study	Low	No information
Kochar, D. K.	PMID25253213	2014	India	33	14Koc-13	Prospective hospital-based observational study	487	10	Yes	PD	This prospective study was carried out at the Department of Medicine, Sardar Patel Medical College and associated group of Hospitals, Bikaner, Rajasthan, India from January 2007 to December 2008. Adult patients of malaria with severe manifestations and evidence of asexual phase of malaria parasite in PBF and/or positive RDT along with positive PCR evidence of malaria.; Underlying denominators pre…	Miscropcopy used initially and the final confirmation of species diagnosis was done by PCR examination	Low	Prospective study	Low	No information
Koh, K. H.	PMID14976579	2004	Malaysia	75	04Koh-79	Retrospective analysis of ICU record	10900	1	Yes	APP	Low. Clear patient flow.	Blood parasites count on thick film was calculated based on WHO established method	Moderate	High (Retrospective)	High	No
Kumar, R.	PMC5445641	2017	India	34	17Kum-41	Prospective hospital-based observational study	511	2	Yes	PD	The trial [38] included patients microscopically proven to have monoinfection of P. vivax, aged, ≥18 years, who attended KH, Manipal from September 2012 until October 2014. Of preliminary 161 P. vivax cases enrolled, the attending clinicians substituted CQ with artesunate combinations in 36 cases within 48 h prompting their eventual exclusion. None of them had any complication. Finally, a total o…	Microscopically confirmed malaria	Moderate	Prospective study	Low	No information
L. Chery					16Che-87	Prospective hospital-based (2012-15)				PD	All febrile individuals presenting to the outpatient, paediatric, and casualty departments of GMC were tested by hospital staff for Plasmodium infection via finger-prick; Figure 2 presets the patient flow	Microscopy of Giemsa-stained thin blood smear and/or by rapid diagnostic test (RDT), FalciVax, Zephyr Biomedicals).	Moderate	Prospective study	Low	No information
Limaye, C. S.	PMID23777019	2012	India	76	12Lim-19	Retrospective comparison of Pv vs Pf	338	6	Yes?	APP	High. Unclear patient flow.	Diagnosed as malaria based on positive peripheral smear or malarial antigen (LDH) spot test	Moderate	High (Retrospective)	High	No
Lopez-Perez, M.	PMC4347332	2015	Colombia	80	15Lop-32	Cross-sectional	440	NA	Yes	APP	In total, 929 symptomatic malarial patients with monoinfection by falciparum or vivax were enrolled as part of a study	Microscopic diagnosis in all participants was confirmed by real-time quantitative polymerase chain	Low	Not applicable (cross-sectional survey)	High	Yes PCR
M. Matlani	PMC7602347	2021	India	41	21Mat-47	Prospective observational cohort (2017-2018)	177	0	Yes	PD	A total of 205 confirmed cases of malaria were enrolled in the study, after inclusion criteria were satisfied. Trial profile (Figure 1) presents the selection/patient flow	Patients were tested for malaria using peripheral blood smear (PBS) and/or rapid malaria antigen test (RMAT).	Moderate	prospective study	Low	No information
Mathews, S. E.	PMC6767802	2019	India	10	19Mat-2	Prospective	150	2	Yes	PD	A total of 150 admitted patients with peripheral smear and/or antigen-based RDT positive for P. vivax were included in the study; no further details presented	The diagnosis of malaria was made based on the detection of malaria parasites by conventional thick and thin peripheral blood films, stainedwith Giemsa stain, and rapid diagnostic tests	Moderate	Prospective: Patients were followed up till discharge or death, and their clinical course, complications, and finaloutcome were recorded	Low
Medina-Morales	PMID26454733	2016	Colombia	82	16Med-33	Retrospective analysis of hospital record	313	0	Yes	APP	High. Unclear patient flow.	Microscopy with QC but unspecified	Low	High (Retrospective)	High	QC done but not specified
Mehta, K. S.	PMID11590286	2001	India	55	01Meh-	Retrospective analysis of hospital record	219	NA	Yes	APP	Moderate. Different AKI definition.	Thick and thin smears were prepared, stained with Giemsa and examined under the microscope. Parasitaemia assessed as parasitic index expressed as < 2, 2-5 and > 5.	Moderate	High (Retrospective case review)	High	No
Mitra, S.	PMID26714506	2015	India	14	15Mit-06	Prospective hospital based	83	1	Yes	PD	Adult patients presenting to Christian Medical College, Vellore from October 2012 to September 2013 with microscopically confirmed malaria were included in the study. During the one year study period, 131 patients were diagnosed to have malaria based on the microscopic examination of the peripheral blood film	Microscopically confirmed malaria	Moderate	Prospective	Low	No information
Mohapatra, M. K.	PMID14686106	2002	India	17	02Moh-06	Prospective hospital based	110	NA	Yes	PD	No information	Giemsa stained peripheral blood smear	Moderate	Prospective	Low	No information
Mohapatra, S.	PMC3849539	2013	India	43	13Moh-39	Prospective observational hospital-based	31	NA	Yes	PD	A prospective study was carried out over a period of four months in which patients with diagnosis of malaria were enrolled; no information is presented on how the samples were selected	Blood sample from acute febrile patient with clinical diagnosis of malaria was tested by microscopy and quantitative buffy coat assay (QBC)) and immunochromatographic test(ICT)	Moderate	prospective study	Low	No information
Mowar, A. B.	NA	2016	India	11	16Mow-	Prospective	187	16	Yes	PD	No information (abstract only)	No information (abstract only)	Unclear	Prospective	Low	No information (abstract only)
Muley, A.	PMC4087267	2014	India	9	14Mul-67	Prospective	100	1	Yes	PD	A total of 120 patients diagnosed on peripheral smear with malaria were enrolled for the study. 20 were excluded for various reasons (P. falciparum monoinfection or mixed P. vivax and P. falciparum infection or coinfection with dengue or associated sepsis). 100 patients had P. vivax monoinfection as diagnosed on peripheral blood smear. Hence, total 100 patients with P. vivax monoinfection were in…	All patients diagnosed with malaria on peripheral smear were enrolled for the study.	Moderate	Prospective	Low	No information
N. Lusiyana					19Lus-98	Retrospective analysis of hospital record (2016)				PD	A retrospective and an observational method were used in this study. Data were obtained through analysing medical records of malaria patients from January to December 2016.	laboratory test confirmed	Moderate	retrospective study	High	No information
Naha, K.	PMID22182650	2012	India	54	12Nah-50	Retrospective analysis of hospital record	213	0	Yes	APP	Moderate	All patients included in the study had positive for vivax by peripheral smear with Giemsa staining or fluorescein staining of buffy coat layer.	Moderate	High (Retrospective case review)	High	No
Nair, J. J.	PMC5028576	2016	India	24	16Nai-76	Prospective hospital-based	203	0	Yes	PD	A total of 600 TAFI patients were prospectively studied at a tertiary care centre in coastal Karnataka between September 2012 and September 2014 for the aetiology of TAFI; the development and staging of AKI based on Kidney disease: Improving global outcomes (KDIGO) guidelines; the initiation of RRT and in-hospital mortality.	peripheral blood smears for malaria	Moderate	Prospective study	Low	No information
Nayak, K. C.	PMID22297284	2011	India	13	11Nay-84	Prospective hospital based	80	4	Yes	PD	The cases were selected randomly amongst all the patients of malaria admitted other than those in exclusion criteria.	The diagnosis of malaria was confirmed by examination of thick and thin smear/OptiMal tes	Moderate	Prospectively followed-up	Low	No information
Nayak, K. C.	PMID24717201	2014	India	15	14Nay-01	Prospective hospital based	97	3	Yes	PD	Patients suffering from either P. falciparum or P. vivax monoinfection diagnosed by peripheral blood smear as well as RDTs were included in the study. A total of 288 consecutive patients of malaria with monoinfection (191 P. falciparum and 97 P. vivax) were studied	The diagnosis of malaria was done on the basis of conventional thick and thin peripheral blood smear stained with Giemsa stain and examined under oil immersion lens of the microscope along with rapid diagnostic tests (RDTs) based on detection of specific Plasmodium species lactate dehydrogenase	Moderate	Prospective	Low	No information
Nayak, K. C.	PMID24499851	2013	India	32	13Nay-51	Prospective hospital-based observational study	459	0	Yes	PD	This prospective study was conducted on patients of severe malaria who were admitted during July 2010 to June 2011 in the Department of Medicine, Sardar Patel Medical College and Associated Group of Hospitals, Bikaner, India. Only those cases of severe malaria having the asexual forms of Plasmodium in the blood by smear examination were included in the study Since the study sought to include only…	Only those cases of severe malaria having the asexual forms of Plasmodium in the blood by smear examination were included in the study	Moderate	Prospective study	Low	No information
Nigam, A. K.	http://www.jiacm.in/pdf/Journal_71_Page_195_99.pdf	2018	India	39	18Nig-NA	Prospective hospital-based observational	220	9	Yes	PD	All cases of fever, suspected to have malaria, were evaluated by thick and thin peripheral smear stained with Leishman’s stain for malarial parasite and rapid malarial antigen test. A total of 200 patients of P. falciparum and 220 patients of P. vivax malaria were recruited in the study.	Diagnosis of malaria was confirmed by thick and thin peripheral smear stained with Leishman’s stain and rapid malarial antigen test.	Moderate	prospective study	Low	No information
Nurleila, S.	PMC3391056	2012	Indonesia	65	12Nur-56	Retrospective analysis of hospital record	1837	18	Yes	APP	High. Different definition of severe.	Retrospective, cross-sectional study retrieved the records of patients with laboratory-confirmed malaria diagnosis	Moderate	High (Retrospective)	High	No
P. P Gai					18Gai-02	Prospective outpatients				PD	From June to December 2015, during the peak malaria season, malaria patients were recruited at the malaria diagnostic unit during the operating hours of the outpatient department (08:00–16:00). Patients attending at other times were not considered.	microscopic diagnosis of malaria	Moderate	Prospective study	Low	No information
Padhi, R. K.	PMC4045417	2013	India	23	13Pad-17	Prospective hospital based observational	49	NA	Yes	PD	All cases admitted to the paediatric ward with smear-positive or ICT-positive malaria were taken up as subjects for the prospective study. However, the mechanism for case selection and patient flow not presented	Cases with clinical features of malaria with asexual form of plasmodium in the peripheral smear seen by thick and thin smear were taken into consideration.Smearing was done under aseptic conditions and stained to examine under oil immersion objective of light microscope	Moderate	Prospectively followed-up	Low	No information
Park, S. Y.	PMID31054320	2019	RO Korea	73	19Par-20	Retrospective analysis of hospital record	1366	0	Yes	APP	High. Unclear patient flow.	Peripheral blood smear examination	Moderate	High (Retrospective)	High	No
Punnath, K.	PMC6487116	2019	India	37	19Pun-16	Prospective hospital-based comparison Pf:Pv:Mix:Healthy	384	0	Yes	PD	A total of 803 individuals aged between 15 and 65 years were randomly recruited into the study. Low risk of selection bias	Themalarial infections were confirmed by carefulmicroscopic examination of Giemsa stained peripheral blood smears.No PCR analyses were carried out for malarial diagnosis	Moderate	Prospective study	Low	No information
Quispe, A. M.					14Qui-49	Retrospective case control				PD	We included as potential cases all subjects hospitalized at the Sullana Hospital from 2008 to 2009 with a positive malaria thick smear for P. vivax; since this is an audit of all records, likely to represent those who visit the hopsital	positive malaria thick smear	Moderate	retrospective study	High	No information
R. S. Karoli	PMC8213115	2021	India	36	21Kar-15	Prospective hospital-based (2018-2019)	183	2	Yes	PD	This study was conducted in all malaria-positive patients presented in outpatient departmentsadmitted in the medical wards, high dependency and intensive care unit	the basis of peripheral smear or rapid diagnostictests	Moderate	Prospective study	Low	No information
Ranjan, P.	PMID27147091	2016	India	42	16Ran-91	Prospective observational hospital-based	28	4	Yes	PD	total of 2186 febrile patients with clinical suspicion ofmalaria were screened for their inclusion in the study. Of which, 1625 patients were excluded according to exclusion criteria. Finally, 561 patients fulfilled the criteria and were included in the study	Blood samples from all the patients were subjected to microscopy, RDT and PCR for the diagnosis of Plasmodium species.	Low	prospective study	Low	No information
Raposo, C. C.	10.1590/0037-868212382013	2013	Brazil	83	13Rap-13	Prospective observational	7352	0	Yes	APP	High. Unclear patient flow.	Thick blood film, stained using Giemsa	Moderate	Prospective study	Low	Not mentioned.
Rizvi, I.	PMID24005587	2013	India	53	13Riz-87	Retrospective analysis of hospital record	172	3	Yes	APP	Moderate	Data of all patients with confirmed vivax mono-infection by peripheral blood smears, quantitative buffy coat test, or RDT.	Moderate	High (Retrospective case review)	High	No
Rodríguez-Morales, A.					06Rod-19	Prospective hospital based				PD	All pediatric patients (<2 year-old) diagnosed with malaria who required hospitalization, between January 2000 and December 2002, were evaluated and included in this study. All patients in this endemic malaria with fever are suspected to have malaria, due to P. vivax given this is the unique species in this zone, and therefore are evaluated and thin and thick blood smears searching for malaria pa…	Diagnosis is confirmed with two different external quality control miscroscopists (one regional and one national).	Low	Prospective study	Low	Diagnosis is confirmed with two different external quality control miscroscopists (one regional and one national).
S. Aqeel					20Aqe-15	Prospective hospital-based				PD	A total of 32,642 febrile patients were registered during 2016–2018 for the morbidity surveillance. Among those, 2068 subjects were diagnosed as malaria positive by the hospital (Fig. 1). Of which, 1567 (75.77%) had vivax malaria, and the rest falciparum malaria (24.22%) (p = .012 by Regression analysis).	Microscopy, Quantitative Buffy Coat analysis and rapid diagnostic test (RDT),	Moderate	Prospective study	Low	No information
Sahni, G. S.	NA	2016	India	77	16Sah-NA	Retrospective observational	121	3	Yes	APP	No full text		Unclear	retrospective study	High
Saravu, K.	PMC4248447	2014	India	61	14Sar-47	Retrospective analysis of hospital record	585	4	Yes	APP	Moderate	Diagnosed by both quantitative buffy coat and Leishman’s stained peripheral blood smears were included	Moderate	High (Retrospective)	High	No
Sarkar, D.	PMC3745672	2013	India	26	13Sar-72	Prospective hospital-based	900	40	Yes	PD	We planned a study in a tertiary care center in Kolkata from June 2011 to March 2012 to note the clinical and laboratory profile of patients admitted with severe vivax malaria along with its complications and outcome; no description of patient flow presented	All P. vivax cases enrolled in thestudy underwent OptiMAL malarial antigen test to rule out falciparum-vivax co-infection (mixed malaria).	Moderate	Prospective study	Low	No information
Shaikh, S.	PMC3480837	2012	Pakistan	47	12Sha-37	Retrospective	192	1	Yes	APP	Moderate	Blood films are examined by expert microscopists & partly(mainly severe) are confirmed by PCR.	Low	High	High	No
Sharma, A.	PMID19502694	2009	India	56	09Sha-4	Retrospective analysis of hospital record	221	3	Yes	APP	Moderate	Results of RDT (OptiMAL test) were correlated with the peripheral blood smear findings in the patients in whom it was requested	Moderate	High (Retrospective)	High	No
Sharma, R.	PMID22824663	2012	India	48	12Sha-63	Retrospective analysis of hospital record	105	10	Yes	APP	Moderate	Records of all patients admitted in 2010 with a diagnosis of malaria confirmed by Giemsa stained smear and/or RDT were reviewed	Moderate	High (Retrospective case review)	High	No
Sharma, S.	PMC3809649	2013	India	58	13Sha-49	Retrospective analysis of hospital record	261	NA	Yes	APP	High. Different definition of severe.	Paediatric inpatients with acute febrile illness <7days, confirmed vivax by smears and/or RDT	Moderate	High (Retrospective)	High	No
Singh, H.	PMID21663878	2011	India	49	11Sin-8	Retrospective analysis of hospital record	108	1	Yes	APP	Moderate	Diagnosis by peripheral blood film (PBF) examination and/or RDT. Unclear about discrepant results.	Moderate	High (Retrospective case review)	High	No
Singh, J.	PMC3893858	2013	India	50	13Sin-58	Retrospective analysis of hospital record	110	0	Yes	APP	Low	Reviewing vivax patients from 3 hospitals, patient flow is unclear. No comparator.	Unclear	High (Retrospective case review)	High	No
Singh, R.	PMC3843453	2013	India	8	13Sin-53	Prospective	61	5	Yes	PD	A prospective study was planned during the period from December 2010 to November 2012. This study included consenting patients of age 18 years and below among those attending at a Tertiary Care Centre in Uttarakhand	Total 85 cases of malaria were detected by either malaria antigen study and/or through peripheral blood smear [Confirmed presence would have been if parasitological demonstration in blood smear; cases identified by antigen can be less reliable)	Moderate	Prospective	Low	No information
Siqueira, A. M.	PMC4404636	2015	Brazil & India	78	15Siq-36	Prospective	778	10	Yes	APP	Low. Figure 2 showing clear patient flow in Manaus and Bikaner	Only hospitalized patients with PCR-confirmed P. vivax mono-infection were included for the analyses.	Low	Prospective study	Low	PCR done
Trivedi, T.	PMID30347945	2018	India	25	18Tri-45	Prospective hospital-based	601	16	Yes	PD	All indoor patients admitted to hospital over a period of 18 months with acute febrile (AFI) illness were screened for presence of malaria by Peripheral Smear and/or rapid malaria antigen test	Patients admitted to hospital with confirmed malaria (smear and/or rapid test) were screened	Moderate	Prospective study	Low	No information
Val, F.	PMC5741897	2017	Brazil	87	17Val-97	Retrospective analysis of hospital record	24225	5	Yes	APP	Low. Figure 1 provides clear flow	Microscopy with QC	Low	High (Retrospective)	High	Yes. All positive slides and 10% of negative slides are QC
Wattanagoon, Y.	PMID7570829	1994	Thailand	74	94Wat-	Retrospective analysis of hospital record	460	1	Yes	APP	High. Unclear patient flow.	Peripheral blood film was used to diagnise cerebral in falciparum but not mentioned about the remaining. Unclear	Moderate	High (Retrospective)	High	No
Y. G Kwak					13Kwa-37	Retrospective analysis of hospital record (2005-2009)				PD	Patients over 15 years old diagnosed as vivax malaria by peripheral blood smear between January 2005 and December 2009 were enrolled; not clear if these are all the patients or some of the patients	Patients who had been diagnosed with vivax malaria by peripheral blood smear	Moderate	retrospective study	High	No information
Zaid, H. A.	NA	2012	Qatar	70	12Zai-NA	Retrospective analysis of hospital record	57	0	Yes	APP	High. Unclear patient flow.	Microscopy positive.	Moderate	High (Retrospective)	High	No
Zaki, S. A.	PMID23538354	2013	India	52	13Zak-4	Retrospective analysis of hospital record	133	1	Yes	APP	Moderate	Data of all children with confirmed malaria either on peripheral smear and/or OptiMal test were reviewed	Moderate	High (Retrospective case review)	High	No
Zubairi, A. B. S.	PMID24188313	2013	Pakistan	68	13Zub-13	Retrospective analysis of hospital record	296	3	Yes	APP	Low	Giemsa-stained blood smears, malaria RDT or both were used for malaria diagnosis. PCR was performed for 45 cases fwheer peripheral blood smears and RDTs were discordant or unreliable.	Low	High (Retrospective)	High	PCR done for discordance

## Sheet: ROB_supporting_data
				Selection	Selection	Selection	Quality control
author	unique_ID	type_of_study	ROB_assessment	Representativeness of the cohort	Ascertainment of exposure	Outcome of interest is not present at the start of study (severe malaria at baseline)	Was lab methods used (microscopy/PCR) blinded or a quality control performed ?
A Rodriguez-Morales	08Rod-01	Retrospective hospital-based (1998-2005)	PD	retrospective audit of hospital records; likely to representaive of those who visit the hospitals	Diagnosis was confirmed by thin and thick peripheral blood smears, with external quality control	retrospective study	In addition, all positive smears and 10% of those considered negative by the regional laboratories were reevaluated by a third national malaria reference microscopist to confirm the diagnosis of malaria
Aatif, S.	13Aat-72	Cross-sectional study	PD	The descriptive cross- sectional study was conducted at the Medicine Department of Abbasi Shaheed Hospital, Karachi, during July to September 2011. Adult febrile patients presenting to the out-patient clinic or emergency were tested for malaria through peripheral blood film or Immunochromatographic assay (ICT). However, no explanations or patient flow presented to describe patient selection	PV infection was diagnosed on Peripheral Blood Film and/or Immunochromatographic assay (ICT) in all the patients	Unclear (cross-sectional survey)	No information
Abdallah, T. M.	13Abd-45	Prospective hospital-based	PD	Figure 2 clearly outlines the flow of the patient and how they were selected	Thick and thin blood films were prepared from capillary blood, stained with Giemsa, and 100 oil immersion fields were examined	Prospective	All slides were double checked in a blinded manner and only considered negative if no parasites were detected in 100 oil immersion fields
Ahmad, S.	17Ahm-13	Retrospective analysis of hospital record	APP	A total of 1649 patients, 389 patients were excluded due to inadequate data analysis was performed on 1260 patients. WHO cerebral definition.	The diagnosis of acute malaria was considered if the peripheral blood smear was positive	High (Retrospective)	No
Ahmad, S. H.	89Ahm-10	Prospective	PD	Part of a prospective study and based on 75 smear positive children with acute malaria; They were selected from children attending the paediatric services of J.N.M.C. Hospital, Aligarh (India); likely to be representative of those who attend the hopsitals	Parasite species responsible for malaria were identified (smear positive) and total parasite load expressed as percentage of R.B.C. parasitized was determined in each case	Prospective: Authors describe only patients with acute malaria were selected; no further information on severity status presented	No information
Ahmad, S. H.	87Ahm-56	Prospective hospital based	PD	A total of 496 smear-positive cases of malaria were seen during the period of the study and accounted for 1· 5% of the total paediatric attendance and 3· 2% of the standard screened cases. Cases of malaria were seen throughout the year but were most frequent between the months of September to November	The diagnosis was in each case based on a malaria-positive peripheral blood smear which also identified the parasite species involved.	Prospective	No information
Akhlaq, A.	18Akh-06	Retrospective analysis of hospital record	APP	801 patients included in the study, 715 P. vivax and 86 with mixed infections. Seven patients with P. vivax monoinfection developed neurological symptoms. Unclear patient flow.	Inclusion criteria for the study were adults (≥18 years) with microscopy-confi rmed P. vivax monoinfection. Patients infected with P. falciparum monoinfection were excluded.	High (Retrospective)	No information (old: No)
Andrade,B.	10And-53	Prospective comparison	APP	Active and passive malaria case detections were performed. Individuals were examined, interviewed and blood samples were collected experiments. In hospitalized participants, two venous blood collections were performed	Screened by thick smear examination using field microscopy and the parasitaemia (parasites/uL) was quantified in positive cases. Nested PCR was performed in all whole blood samples to confirm the diagnosis	Not applicable (cross-sectional survey)	Yes PCR
Anvikar, A. R.	20Anv-54	Prospective observational hospital-based	PD	Patients were submitted to standard thorough clinical and laboratory investigations and only PCR-confirmed infections were selected for the present study.This prospective, hospital-based study focused on patients admitted with severePf, Pvor Pf/Pv co-infections, and was conducted between December 2016 and November 2017; Patient flow presented in Figure 1	Patients were submitted to standard thorough clinical and laboratory investigations and only PCR-confirmed infections were selected for the present study. Microscopy-diagnosed Pf and Pv infections with or without WHO-defined severe malaria symptoms. PCR confirmation of Plasmodium species	prospective study	No information
Aqeel, S.	19Aqe-88	Prospective hospital based comparison	PD	The study was conducted by recruiting subjects having an acute febrile illness and attending Jawaharlal Nehru Medical College and Hospital of Aligarh Muslim University and some private clinics in Aligarh. Unclear patient flow.	Diagnosis of malaria was done by thick blood smears and rapid diagnostic kit SD BIOLINE Malaria Ag P.f/Pan (Abbott Diagnostics, Mumbai, India) for the specific diagnosis in human whole blood	Prospective; Started with febrile patients and hence outcome at baseline can be assumed not be present	No information
Barber, B. E.	13Bar-89	Prospective hospital based comparison	PD	All patients admitted to QEH with a microscopic diagnosis of malaria from September 2010 to October 2011 were assessed for eligibility.Consecutive nonpregnant patients ≥12 years old were prospectively enrolled in this comparative clinicalpathophysiological study if they were within 18 hours of commencing malaria treatment, had no major comorbidities, and had not previously been enrolle	All patients admitted to QEH with a microscopic diagnosis of malaria	Prospectively followed-up	No information
Barcus, M. J.	07Bar-64	Retrospective analysis of hospital record	APP	Total of 5,936 hospital records: 3976 falciparum, 1135 vivax, 8 malariae, 817 mixed infections were reviewed. The physician classified cases as “severe” on the basis of documented evidence of one or more severe malaria criteria of WHO.	Microscopic diagnosis of malaria by Giemsa-stained blood smear. Parasitemia graded on four-point “plus system” scale where 0 is negative for infection and 4 is > 10 parasites per thick film field.	High (Retrospective)	No information (old: No)
Barreiro, P.	17Bar-64	Retrospective analysis of lab & record	PD	A total of 54,493 blood samples from 45,096 different patients attended at Gambo Hospital were examined between January 2007 and September 2014. A total of 825 episodes of malaria were diagnosed in 700 different patients based on analysis of blood samples. In 575 patients, only one episode of malaria was confirmed, while 125 had two episodes	blood samples were prepared for confirmation of Plasmodium infection by microscopic observation of thin Giemsa-stained films. In case of possible dual infection, only P falciparum was considered	High risk (this is a retrospective audit)	No information
Bhattacharjee, P.	13Bha-56	Retrospective analysis of hospital record	APP	Reviewing vivax patients retrospectively, patient flow is unclear. No comparator. No exact number of severe patients in total (Number of complications only). Different definition of severe.	Vivax mono-infection confirmed by peripheral blood films and RDT.	High (Retrospective)	No information (old: No)
Chandrashekar, V. N.	19Cha-84	Prospective pregnancy cohort	PD	A total of 105 pregnant women aged between 18 and 40 years were randomly recruited into the study upon obtaining informed consent from the study participants or their relatives.	The malarial diagnosis was performed by examination of peripheral blood smears by conventional microscopy and rapid diagnostic test (RDT) kits (SD Bioline, India).	prospective study	No information
Chaparro-Narváez, P. E.	16Cha-35	Retrospective analysis of malaria reports	APP	Analysis was conducted using data from the SIVIGILA for the 2007–2013 period. Briefly, all malaria cases including complicated and deaths cases are reported to the SIVIGILA by the primary data generating units (PDGU) and the information units (IU)	Malaria infection is confirmed by microscopic examination of Giemsa-stained thick blood smear or rapid diagnostic test	High (Retrospective)	No information (old: No)
Chung, B. H.	08Chu-80	Retrospective analysis of hospital record	APP	A total of 398 patients with vivax malaria were admitted. 75 patients with acute nephropathy were studied. Unclear patient flow.	Peripheral blood smears confirmed by Bioline P.f/P.V RDT to exclude undetected mixed infection.	High (Retrospective)	No information (old: No)
D. Walia	21Wal-62	Prospective observational cohort	PD	Patients with acute febrile illness (AFI) aged at least 14 years were included if they were diagnosed with vivax malaria based on rapid kits or peripheral smears.439 cases of acute febrile illness were screened, of whom 50 (11%) were diagnosed with malaria including eight P. falciparum infections	Patients with acute febrile illness (AFI) aged at least 14 years were included if they were diagnosed with vivax malaria based on rapid kits or peripheral smears.The species were identified by antigen detection or peripheral smear examination by microbiologists with at least ten years of experience in the field	prospective study	The species were identified by antigen detection or peripheral smear examination by microbiologists with at least ten years of experience in the field
Dayanand, K. K.	19Day-99	Retrospective analysis of hospital record	APP	15,334 and 2,456 cases were due to vivax & falciparum, and 1,146 due to mixed infections. During 2013–2016, the total number of fatal severe malaria cases recorded at this hospital was 41	Malaria was diagnosed by microscopic examination of Giemsa-stained thick and thin blood smears. Parasitemia was assessed by counting the number of parasites under a ×100 microscopic field and given a score of 1 to 4:	High (Retrospective)	No information (old: No)
Demissie, Y.	16Dem-34	Cross-sectional health-facility based	PD	Of the total 14, 844 individuals (8751 females and 6093 males) seeking medication at the two health facilities, blood samples were collected from 4813 suspected malaria cases. Accordingly, 1434 (818 males and 616 females) were found positive for malaria infection. Among the positive cases, A total of 533 (37.2 %) and 851 (59.3 %) were infected with P. vivax and P. falciparum, respectively, while,…	Malaria parasite was identified by observation of the smears and the morphological appearance of the parasite in the infected red blood cells (RBCs) using ×100 microscope objective.	Not applicable (cross-sectional survey)	To ensure data quality, the positive slides were further confirmed by certified senior laboratory technician at Jimma University. Fortunately there were no difference in their reading and the original record was used for analysis.
Douglas, N. M.	14Dou-33	Retrospective analysis of hospital record	APP	Figure 1 clearly outlines the distribution of community malaria cases, hospital admissions and deaths in Mimika District	Diagnosis was confirmed by microscopy of Giemsa stained blood films. Slides were considered negative after review of 100 high-power fields	High (Retrospective)	Random sample of 1,200 positive slides reread by an independent expert blind to the original microscopist
Geleta, G.	16Gel-01	Prospective observational hospital-based	PD	Figure 3 shows the patient flow	Malaria parasites were identified under a microscope (100x oil immersion field	Prospective (based on Figure 3)	No information
Genton, B.	08Gen-51	Prospective descriptive	APP	Patients were prospectively recruited if they were diagnosed on clinical grounds only as having malaria (presumptive diagnosis). The diagnosis was based on a history of fever without obvious symptoms or signs of another disease	Blood films were stained with 4% Giemsa and examined for 100 microscopic thick film fields	Low. Rate of WHO-defined severe malaria was prospectivelly assessed.	A routine quality control procedure was performed
Gogia, A.	12Gog-27	Retrospective analysis of hospital record	APP	Reviewing vivax patients retrospectively, patient flow is unclear. No comparator. No exact number of severe patients in total (Number of complications only). Unclear definition of severe.	RDT results were correlated with the peripheral blood smear findings in those patients for whom it was requested	High (Retrospective case review)	No information (old: No)
Guedes, K. S.	19Gue-35	Retrospective analysis of laboratory record	APP	189 medical records from eligible patients with microscopy and PCR-confirmed monoinfection with vivax are screened. Fifty-nine patients were not included in the study because lack of clinical or laboratorial data. Unclear patients flow.	Microscopy was used to quantify parasite density	High (Retrospective)	Diagnosed by microscopy and subsequently confirmed by PCR
H. S. Kaur	21Kau-19	Prospective hospital-based (2013-2016)	PD	The present study was carried out at the Postgraduate Institute of Medical Education and Research (PGIMER, Chandigarh) from a period of 2013 to 2016, and a total of 143 P. vivax positive samples were recruited. No description presented if these were all the p vivax during the study period or a sample of p vivax cases	microscopy/ antigen detection/ nested PCR before enrollment into the study	Prospective study	No information
Hazra, B. R.	98Haz-29	Retrospective	APP	No full text	No full text	No full text	No full text
Im, J. H.	17Jae-55	Retrospective analysis of hospital record	APP	231 in- and outpatients with vivax malaria, diagnosed from January 2006 to December 2012 were included in the study. 17 were excluded due to travel history & 4 due to young age. Clear patients flow.	Peripheral blood smear examination	High (Retrospective)	No information (old: No)
J C K Dos-Santos	14Dos-09	Retrospective hospital-based case series (1988-2011)	PD	Patients seen at HC-UNICAMP who received a confirmed diagnosis of malaria that was reported by its Hospital Epidemiology Division (NVE-UNICAMP) were selected; Only patients with accessible medical charts were enrolled - likely to be not representative as biased by completeness of data	Diagnoses had been confirmed based on analysis of thick and thin blood films (TBF) that were examined by trained experienced staff (the use of these two films implies the usage of microscopy)	retrospective study	Diagnoses had been confirmed based on analysis of thick and thin blood films (TBF) that were examined by trained experienced staff; a senior microscopist systematically performed quality control
Jain, A.	16Jai-56	Prospective hospital based observational	PD	All fever cases suspected to have malaria were investigatedfor malaria. A total of 134 consecutive cases of malaria, proven by periph-eral blood smear examination, were included in the study.	Malaria was diagnosed on basis of a positive Giemsastained peripheral blood film independently by two pathologistsand a positive rapid malaria test (RMT), using monoclonal anti-pLDH (Vivax specific) and monoclonal anti-HRP-2 (Falciparumspecific) antibodies coated on the test lines (QDx Malaria Pv/PfMalaria card test, Piramal, Navi Mumbai, India).	Prospectively followed-up	No information
Jain, V.	13Jai-09	Prospective hospital-based observational study	PD	All fever cases and cases with history of fever (both indoor and outdoor patients) were referred for malaria diagnosis. This prospective observational study was conducted on patients admitted with malaria. As part of the hospital malaria surveillance at Medical College Hospital from 2008 to 2012, a total of 9191 patients with febrile illness were screened out, of which 581 were positive for malar…	Diagnosis of malaria was made by peripheral blood smears and RDTs as described earlier.9,10 Reports of the blood smear were immediately provided to the hospital staff for initiation of the treatment	Prospective study	No information
K. C. Nayak	09Nay-57	Prospective hospital-based (2006-08)	PD	No details presented on how the cases were selected; likely high risk of bias	confirmed by demonstration of asexual phase of parasite in peripheral blood smear (implies microscopy used for identification of the asexual phases)	Prospective study	No information
K. D. Punnath	21Pun-53	Prospective case-control study (2013-15)	PD	In this study, adult patients (C 16 years of age), who visited the District Wenlock hospital, for malaria diagnosis and treatment during November 2013 to October 2015, were recruited. Wenlock hospital is the major government hospital in this region which provides free diagnosis and treatment.	The malarial diagnosis was by conventional microscopic examination of Giemsa stained peripheral blood smears. Two thick and thin slides were prepared from each study participant and stained with 4% Giemsa.	Unclear	The slides were read independently by two experienced microscopists to ascertain infection, identify Plasmodium species and estimate the parasitemia levels.
Kaeley, N.	17Kae-71	Retrospective analysis of hospital record	APP	Malarial hepatopathy present in 122/215 of vivax 82/215 infected by falciparum, 11/215 mixed infection.No exact number of total severe patients according to WHO definition	All the patients with malaria diagnosed by blood smear and RDT were included (2009-15).	High (Retrospective)	No information (old: No)
Kaushik, R.	13Kau-41	Prospective hospital-based observational study	PD	This prospective study was conducted in the Department of Medicine of the Himalayan Institute of Medical Sciences, a tertiary healthcare centre in Uttarakhand, India, during the period 2010–2011. All cases of fever suspected of having malaria were investigated for malaria	Diagnosis of P. vivax malaria monoinfection was confirmed by a positive Giemsastained peripheral blood film independently by two pathologists who were experts in malaria microscopy and who ruled out mixed malaria infection.This was supported by a rapid malaria test (RMT) positive for P. vivax-specific lactate dehydrogenase (LDH) and negative for P. falciparum (OptiMAL; DiaMed AG, Morat, Switzerla…	Prospective study	Diagnosis of P. vivax malaria monoinfection was confirmed by a positive Giemsastained peripheral blood film independently by two pathologists who were experts in malaria microscopy and who ruled out mixed malaria infection.This was supported by a rapid malaria test (RMT) positive for P. vivax-specific lactate dehydrogenase (LDH) and negative for P. falciparum (OptiMAL; DiaMed AG, Morat, Switzerla…
Ketema, T.	13Ket-94	Cross-sectional	PD	During the study period, a total of 1497 blood samples were collected from presumptive malaria cases. About 31.9% (478/1497) were positive for malaria infection.Among these, 32.64% (156/478) and 67.36%(322/478) were infected with P. vivax and P. falciparum, respectively	Malaria parasite was identified by observation of the smears and the morphological appearance of the parasite in the infected RBC under oil immersion objective.	Not applicable (cross-sectional survey)	Not described
Khan, W.	14Kha-88	Retrospective analysis of hospital record	APP	Blood samples were collected from patients admitted to the hospitals and clinics. Patients having any pre-existing disease and symptoms resembling with malaria were excluded from this study. Unclear patients flow	Unclear. Slides were stained with Giemsa and Leishman stains and microscopically confirmed at 100x .RDT were also used during outdoor collections.	High (Retrospective)	No information (old: No)
Kochar, A.	16Koc-48	Cross-sectional	PD	"One hundred and fifty cases with varying severity of malaria were examined for fundus changes during study period, out of which 46 were excluded since they did not fulfill eligibility criteria given in method section" The underlying population denominator of how many vivax cases were there is not clear.	Diagnosis of malaria due to P. vivax monoinfection established by peripheral blood film examination for the parasite and/or rapid diagnostic tests and confirmation by PCR for presence of P. vivax and absence of P. falciparum.	Cross-sectional study; patients were different severity grades were examined	No information
Kochar, D. K.	10Koc-56	Prospective hospital based	PD	Pediatric malaria patients with severe manifestations and evidence of asexual phase of malaria parasite in PBF or positive RDT were included in the study. During the study period (August 2007–November 2008) 800 children with fever were admitted into the hospital. Out of which peripheral blood film examination and/or rapid diagnostic test were positive for malaria in 331 (41.4%) children. Out of t…	The confirmation of severe P. vivax malaria was done by PCR	Prospective	Each sample was subjected to a minimum of four rounds of PCR with various template amounts to eliminate overlooking P. falciparum co-infection
Kochar, D. K.	09Koc-12	Prospective hospital-based observational study	PD	This prospective study was conducted on 1,091 admitted adult patients in the dedicated malaria ward of an associated group of hospitals affiliated with S. P. Medical College, Bikaner, India, from September 2003 through December 2005.	microscopy + PCR methods used	Prospective study	No information
Kochar, D. K.	14Koc-13	Prospective hospital-based observational study	PD	This prospective study was carried out at the Department of Medicine, Sardar Patel Medical College and associated group of Hospitals, Bikaner, Rajasthan, India from January 2007 to December 2008. Adult patients of malaria with severe manifestations and evidence of asexual phase of malaria parasite in PBF and/or positive RDT along with positive PCR evidence of malaria.; Underlying denominators pre…	Miscropcopy used initially and the final confirmation of species diagnosis was done by PCR examination	Prospective study	No information
Koh, K. H.	04Koh-79	Retrospective analysis of ICU record	APP	Clear patient flow of notified cases (P vivax 10,900), admitted cases (P vivax 386)	Blood parasites count on thick film was calculated based on WHO established method	High (Retrospective)	No information (old: No)
Kumar, R.	17Kum-41	Prospective hospital-based observational study	PD	The trial [38] included patients microscopically proven to have monoinfection of P. vivax, aged, ≥18 years, who attended KH, Manipal from September 2012 until October 2014. Of preliminary 161 P. vivax cases enrolled, the attending clinicians substituted CQ with artesunate combinations in 36 cases within 48 h prompting their eventual exclusion. None of them had any complication. Finally, a total o…	Microscopically confirmed malaria	Prospective study	No information
L. Chery	16Che-87	Prospective hospital-based (2012-15)	PD	All febrile individuals presenting to the outpatient, paediatric, and casualty departments of GMC were tested by hospital staff for Plasmodium infection via finger-prick; Figure 2 presets the patient flow	microscopy of Giemsa-stained thin blood smear and/or by rapid diagnostic test (RDT), FalciVax, Zephyr Biomedicals).	Prospective study	No information
Limaye, C. S.	12Lim-19	Retrospective comparison of Pv vs Pf	APP	680 cases of malaria were studied. 338 had P. vivax. Severe disease was present in 162 cases; 50 vivax, 64 falciparum, 48 mixed malaria. Severe malaria was classified as per WHO 2000 definition	Diagnosed as malaria based on positive peripheral smear or malarial antigen (LDH) spot test	High (Retrospective)	No information (old: No)
Lopez-Perez, M.	15Lop-32	Cross-sectional	APP	In total, 929 symptomatic malarial patients with monoinfection by falciparum or vivax were enrolled as part of a study	Microscopic diagnosis in all participants was confirmed by real-time quantitative polymerase chain	Not applicable (cross-sectional survey)	Yes PCR
M. Matlani	21Mat-47	Prospective observational cohort (2017-2018)	PD	A total of 205 confirmed cases of malaria were enrolled in the study, after inclusion criteria were satisfied. Trial profile (Figure 1) presents the selection/patient flow	Patients were tested for malaria using peripheral blood smear (PBS) and/or rapid malaria antigen test (RMAT).	prospective study	No information
Mathews, S. E.	19Mat-2	Prospective	PD	A total of 150 admitted patients with peripheral smear and/or antigen-based RDT positive for P. vivax were included in the study; no further details presented	The diagnosis of malaria was made based on the detection of malaria parasites by conventional thick and thin peripheral blood films, stainedwith Giemsa stain, and rapid diagnostic tests	Prospective: Patients were followed up till discharge or death, and their clinical course, complications, and finaloutcome were recorded
Medina-Morales	16Med-33	Retrospective analysis of hospital record	APP	All of the acutely sick children who were admitted with a febrile illness that was confirmed as malaria were examined retrospectively	Malaria infection was confirmed in all of the cases with thick and thin blood smears, with external quality control.	High (Retrospective)	Malaria infection was confirmed in all of the cases with thick and thin blood smears, with external quality control.
Mehta, K. S.	01Meh-	Retrospective analysis of hospital record	APP	6306 cases of fever were evaluated for malaria, 402 were smear positive malaria. Patients with ARF & smear positive were included.	Thick and thin smears were prepared, stained with Giemsa and examined under the microscope. Parasitaemia assessed as parasitic index expressed as < 2, 2-5 and > 5.	High (Retrospective)	No information (old: No)
Mitra, S.	15Mit-06	Prospective hospital based	PD	Adult patients presenting to Christian Medical College, Vellore from October 2012 to September 2013 with microscopically confirmed malaria were included in the study. During the one year study period, 131 patients were diagnosed to have malaria based on the microscopic examination of the peripheral blood film	Microscopically confirmed malaria	Prospective	No information
Mohapatra, M. K.	02Moh-06	Prospective hospital based	PD	No information	Giemsa stained peripheral blood smear	Prospective	No information
Mohapatra, S.	13Moh-39	Prospective observational hospital-based	PD	A prospective study was carried out over a period of four months in which patients with diagnosis of malaria were enrolled; no information is presented on how the samples were selected	Blood sample from acute febrile patient with clinical diagnosis of malaria was tested by microscopy and quantitative buffy coat assay (QBC)) and immunochromatographic test(ICT)	prospective study	No information
Mowar, A. B.	16Mow-	Prospective	PD	No information (abstract only)	No information (abstract only)	Prospective	No information (abstract only)
Muley, A.	14Mul-67	Prospective	PD	A total of 120 patients diagnosed on peripheral smear with malaria were enrolled for the study. 20 were excluded for various reasons (P. falciparum monoinfection or mixed P. vivax and P. falciparum infection or coinfection with dengue or associated sepsis). 100 patients had P. vivax monoinfection as diagnosed on peripheral blood smear. Hence, total 100 patients with P. vivax monoinfection were in…	All patients diagnosed with malaria on peripheral smear were enrolled for the study.	Prospective	No information
N. Lusiyana	19Lus-98	Retrospective analysis of hospital record (2016)	PD	A retrospective and an observational method were used in this study. Data were obtained through analysing medical records of malaria patients from January to December 2016.	laboratory test confirmed	retrospective study	No information
Naha, K.	12Nah-50	Retrospective analysis of hospital record	APP	All patients tested positive for vivax were included. Cases of severe malaria were as per WHO. No comparator.	All patients included in the study had positive for vivax by peripheral smear with Giemsa staining or fluorescein staining of buffy coat layer.	High (Retrospective)	No information (old: No)
Nair, J. J.	16Nai-76	Prospective hospital-based	PD	A total of 600 TAFI patients were prospectively studied at a tertiary care centre in coastal Karnataka between September 2012 and September 2014 for the aetiology of TAFI; the development and staging of AKI based on Kidney disease: Improving global outcomes (KDIGO) guidelines; the initiation of RRT and in-hospital mortality.	peripheral blood smears for malaria	Prospective study	No information
Nayak, K. C.	11Nay-84	Prospective hospital based	PD	The cases were selected randomly amongst all the patients of malaria admitted other than those in exclusion criteria.	The diagnosis of malaria was confirmed by examination of thick and thin smear/OptiMal tes	Prospectively followed-up	No information
Nayak, K. C.	14Nay-01	Prospective hospital based	PD	Patients suffering from either P. falciparum or P. vivax monoinfection diagnosed by peripheral blood smear as well as RDTs were included in the study. A total of 288 consecutive patients of malaria with monoinfection (191 P. falciparum and 97 P. vivax) were studied	The diagnosis of malaria was done on the basis of conventional thick and thin peripheral blood smear stained with Giemsa stain and examined under oil immersion lens of the microscope along with rapid diagnostic tests (RDTs) based on detection of specific Plasmodium species lactate dehydrogenase	Prospective	No information
Nayak, K. C.	13Nay-51	Prospective hospital-based observational study	PD	This prospective study was conducted on patients of severe malaria who were admitted during July 2010 to June 2011 in the Department of Medicine, Sardar Patel Medical College and Associated Group of Hospitals, Bikaner, India. Only those cases of severe malaria having the asexual forms of Plasmodium in the blood by smear examination were included in the study Since the study sought to include only…	Only those cases of severe malaria having the asexual forms of Plasmodium in the blood by smear examination were included in the study	Prospective study	No information
Nigam, A. K.	18Nig-NA	Prospective hospital-based observational	PD	All cases of fever, suspected to have malaria, were evaluated by thick and thin peripheral smear stained with Leishman’s stain for malarial parasite and rapid malarial antigen test. A total of 200 patients of P. falciparum and 220 patients of P. vivax malaria were recruited in the study.	Diagnosis of malaria was confirmed by thick and thin peripheral smear stained with Leishman’s stain and rapid malarial antigen test.	prospective study	No information
Nurleila, S.	12Nur-56	Retrospective analysis of hospital record	APP	2,711 outpatient malaria. 3,484 inpatients; 35 incomplete records were excluded. Falciparum malaria occurred among 45% of admissions, 65% of serious disease, and 70% of deaths, vivax malaria occurred in 53%, 32%, and 27%. (Definition of Serious malaria rather than WHO severe)	Retrospective, cross-sectional study retrieved the records of patients with laboratory-confirmed malaria diagnosis	High (Retrospective)	No information (old: No)
P. P Gai	18Gai-02	Prospective outpatients	PD	From June to December 2015, during the peak malaria season, malaria patients were recruited at the malaria diagnostic unit during the operating hours of the outpatient department (08:00–16:00). Patients attending at other times were not considered.	microscopic diagnosis of malaria	Prospective study	No information
Padhi, R. K.	13Pad-17	Prospective hospital based observational	PD	All cases admitted to the paediatric ward with smear-positive or ICT-positive malaria were taken up as subjects for the prospective study. However, the mechanism for case selection and patient flow not presented	Cases with clinical features of malaria with asexual form of plasmodium in the peripheral smear seen by thick and thin smear were taken into consideration.Smearing was done under aseptic conditions and stained to examine under oil immersion objective of light microscope	Prospectively followed-up	No information
Park, S. Y.	19Par-20	Retrospective analysis of hospital record	APP	Of 1366 study patients, 46 were critically ill and required ICU management. Among them, 38 were classified as severe vivax malaria. Unclear patient flow.	Patients aged over 18 years who were diagnosed with vivax malaria by peripheral blood smear were enrolled.	High (Retrospective)	No information (old: No)
Punnath, K.	19Pun-16	Prospective hospital-based comparison Pf:Pv:Mix:Healthy	PD	A total of 803 individuals aged between 15 and 65 years were randomly recruited into the study. Low risk of selection bias	Themalarial infections were confirmed by carefulmicroscopic examination of Giemsa stained peripheral blood smears.No PCR analyses were carried out for malarial diagnosis	Prospective study	No information
Quispe, A. M.	14Qui-49	Retrospective case control	PD	We included as potential cases all subjects hospitalized at the Sullana Hospital from 2008 to 2009 with a positive malaria thick smear for P. vivax; since this is an audit of all records, likely to represent those who visit the hopsital	positive malaria thick smear	retrospective study	No information
R. S. Karoli	21Kar-15	Prospective hospital-based (2018-2019)	PD	This study was conducted in all malaria-positive patients presented in outpatient departmentsadmitted in the medical wards, high dependency and intensive care unit	the basis of peripheral smear or rapid diagnostictests	Prospective study	No information
Ranjan, P.	16Ran-91	Prospective observational hospital-based	PD	total of 2186 febrile patients with clinical suspicion ofmalaria were screened for their inclusion in the study. Of which, 1625 patients were excluded according to exclusion criteria. Finally, 561 patients fulfilled the criteria and were included in the study	Blood samples from all the patients were subjected to microscopy, RDT and PCR for the diagnosis of Plasmodium species.	prospective study	No information
Raposo, C. C.	13Rap-13	Prospective observational	APP	Cohort study of patients assisted in the field and a historical and concurrent study of a series of cases among hospitalized patients were undertaken to identify the clinical and laboratory signs of severityWe included 140 patients in the field study with manifestation of severity. Unclear.	Thick blood film, stained using Giemsa	Moderate. Presence of severity manifestation defined by Alecrim classification	Not mentioned.
Rizvi, I.	13Riz-87	Retrospective analysis of hospital record	APP	All patients with vivax a admitted at our center were analyzed, cases of severe malaria were as per WHO. No comparator.	Data of all patients with confirmed vivax mono-infection by peripheral blood smears, quantitative buffy coat test, or RDT.	High (Retrospective)	No information (old: No)
Rodríguez-Morales, A.	06Rod-19	Prospective hospital based	PD	All pediatric patients (<2 year-old) diagnosed with malaria who required hospitalization, between January 2000 and December 2002, were evaluated and included in this study. All patients in this endemic malaria with fever are suspected to have malaria, due to P. vivax given this is the unique species in this zone, and therefore are evaluated and thin and thick blood smears searching for malaria pa…	Diagnosis is confirmed with two different external quality control miscroscopists (one regional and one national).	Prospective study	Diagnosis is confirmed with two different external quality control miscroscopists (one regional and one national).
S. Aqeel	20Aqe-15	Prospective hospital-based	PD	A total of 32,642 febrile patients were registered during 2016–2018 for the morbidity surveillance. Among those, 2068 subjects were diagnosed as malaria positive by the hospital (Fig. 1). Of which, 1567 (75.77%) had vivax malaria, and the rest falciparum malaria (24.22%) (p = .012 by Regression analysis).	microscopy, Quantitative Buffy Coat analysis and rapid diagnostic test (RDT),	Prospective study	No information
Sahni, G. S.	16Sah-NA	Retrospective observational	APP	No full text	No full text	No full text	No full text
Saravu, K.	14Sar-47	Retrospective analysis of hospital record	APP	1,191 malaria patients hospitalized between 2007-11. 47 medical records could not be obtained, 222 cases were excluded, remaining 922 were included.No exact number of total severe patients according to WHO definition	Diagnosed by both quantitative buffy coat and Leishman’s stained peripheral blood smears were included	High (Retrospective)	No information (old: No)
Sarkar, D.	13Sar-72	Prospective hospital-based	PD	We planned a study in a tertiary care center in Kolkata from June 2011 to March 2012 to note the clinical and laboratory profile of patients admitted with severe vivax malaria along with its complications and outcome; no description of patient flow presented	All P. vivax cases enrolled in thestudy underwent OptiMAL malarial antigen test to rule out falciparum-vivax co-infection (mixed malaria).	Prospective study	No information
Shaikh, S.	12Sha-37	Retrospective	APP	Figure 1 gave classification of patients with a diagnosis of malaria treated at the paediatrics ward including severe vivax (n=60)	Blood films are examined by expert microscopists & partly(mainly severe) are confirmed by PCR.	High (Retrospective case series like cohort)	No information (old: No)
Sharma, A.	09Sha-4	Retrospective analysis of hospital record	APP	Hospital records of all the 221 patients of vivax malaria cases were reviewed associated to complete blood count, peripheral blood findings, liver and kidney function tests.	Results of RDT (OptiMAL test) were correlated with the peripheral blood smear findings in the patients in whom it was requested	High (Retrospective)	No information (old: No)
Sharma, R.	12Sha-63	Retrospective analysis of hospital record	APP	Proportion of severe is 46/105 among vivax, 35/39 among falciparum and 10/12 among mixed. However patient flow is unclear.	Records of all patients admitted in 2010 with a diagnosis of malaria confirmed by Giemsa stained smear and/or RDT were reviewed	High (Retrospective case review)	No information (old: No)
Sharma, S.	13Sha-49	Retrospective analysis of hospital record	APP	763 cases of fever admitted to hospital, 231 were positive malaria, 168 with vivax mono-infection. Different definition of severe.	Paediatric inpatients with acute febrile illness <7days, confirmed vivax by smears and/or RDT	High (Retrospective)	No information (old: No)
Singh, H.	11Sin-8	Retrospective analysis of hospital record	APP	32/110 falciparum, 23/108 vivax 5/14 mixed infections are severe. However patient flow is unclear.	Diagnosis by peripheral blood film (PBF) examination and/or RDT. Unclear about discrepant results.	High (Retrospective case review)	No information (old: No)
Singh, J.	13Sin-58	Retrospective analysis of hospital record	APP	Reviewing vivax patients from 3 hospitals, patient flow is unclear. No comparator.	Not mentioned.	High (Retrospective case review)	No information (old: No)
Singh, R.	13Sin-53	Prospective	PD	A prospective study was planned during the period from December 2010 to November 2012. This study included consenting patients of age 18 years and below among those attending at a Tertiary Care Centre in Uttarakhand	Total 85 cases of malaria were detected by either malaria antigen study and/or through peripheral blood smear [Confirmed presence would have been if parasitological demonstration in blood smear; cases identified by antigen can be less reliable)	Prospective	No information
Siqueira, A. M.	15Siq-36	Prospective	APP	Figure 2 showing clear patient flow in Manaus and Bikaner	Only hospitalized patients with PCR-confirmed P. vivax mono-infection were included for the analyses.	Presence of the WHO-defined severe malaria criteria and syndromes was systematically assessed at admittance and during the whole length of hospitalization at both sites	PCR done
Trivedi, T.	18Tri-45	Prospective hospital-based	PD	All indoor patients admitted to hospital over a period of 18 months with acute febrile (AFI) illness were screened for presence of malaria by Peripheral Smear and/or rapid malaria antigen test	Patients admitted to hospital with confirmed malaria (smear and/or rapid test) were screened	Prospective study	No information
Val, F.	17Val-97	Retrospective analysis of hospital record	APP	Figure 1 provides clear flow	Slides are read by local microscopists and results are given following a semi-quantitative system	High (Retrospective)	All positive slides and 10% of negative slides are routinely reviewed in a reference unit by senior microscopists
Wattanagoon, Y.	94Wat-	Retrospective analysis of hospital record	APP	All 2911 children admitted with malaria tol hospitals 1977-1987. P. vivax alone caused 16% of infections (460/2911). Records from children diagnosed as having cerebral malaria or with convulsions were retained for further examination	Unsure. Peripheral blood film was used to diagnise cerebral in falciparum but not mentioned about the remaining.	High (Retrospective)	No information (old: No)
Y. G Kwak	13Kwa-37	Retrospective analysis of hospital record (2005-2009)	PD	Patients over 15 years old diagnosed as vivax malaria by peripheral blood smear between January 2005 and December 2009 were enrolled; not clear if these are all the patients or some of the patients	patients who had been diagnosed with vivax malaria by peripheral blood smear	retrospective study	No information
Zaid, H. A.	12Zai-NA	Retrospective analysis of hospital record	APP	Unclear patient flow. 78 patients with peripheral smear positive.	Microscopy positive.	High (Retrospective)	No information (old: No)
Zaki, S. A.	13Zak-4	Retrospective analysis of hospital record	APP	Reviewing AKI in vivax patients retrospectively. WHO definition of AKI. No comparator.	Data of all children with confirmed malaria either on peripheral smear and/or OptiMal test were reviewed	High (Retrospective selection of AKI)	No information (old: No)
Zubairi, A. B. S.	13Zub-13	Retrospective analysis of hospital record	APP	Participants were all adult patients hospitalized with malaria 2009–2011. Reasons for hospitalization included intravenous antimalarial therapy, management of associated diagnoses, and complications.	Giemsa-stained blood smears, malaria RDT or both were used for malaria diagnosis. PCR was performed for 45 cases fwheer peripheral blood smears and RDTs were discordant or unreliable.	High (Retrospective)	No. PCR done for discordance between RDT and microscopy
